# Supplementary material for: Transcriptomic profile comparison of monocytes from rheumatoid arthritis patients in treatment with methotrexate, anti-TNFa, abatacept or tocilizumab
Source: PLoS One. 2023 Mar 6;18(3):e0282564. doi: 10.1371/journal.pone.0282564 (PMC9987802; doi:10.1371/journal.pone.0282564)
Supplement: S1 File — Namely: ABA—MTX, anti-TNF—MTX, TOCI—MTX, ABA—HD, anti-TNF—HD, TOCI—HD, MTX—HD. (XLSX) [file pone.0282564.s002.xlsx]

## Sheet: ABAvsMTX_up
ProbeName	GeneSymbol	GeneName	Rank Product	FC	adj.p-value	p-value
A_23_P71037	IL6	interleukin 6	88.95	4.52	4.767e-05	3.706e-09
A_33_P3420446	LRRD1	leucine-rich repeats and death domain containing 1	83.49	4.685	6.84e-05	2.659e-09
A_23_P501754	CSF3	colony stimulating factor 3 (granulocyte)	122.7	4.028	0.0001673	1.951e-08
A_23_P376488	TNF	tumor necrosis factor	159.5	3.169	0.0003745	7.279e-08
A_33_P3311267	KRTAP19-2	keratin associated protein 19-2	166.1	3.698	0.0003818	8.907e-08
A_33_P3293524	NEURL1	neuralized E3 ubiquitin protein ligase 1	154.6	3.708	0.0004009	6.234e-08
A_33_P3399755	EPB42	erythrocyte membrane protein band 4.2	178	3.479	0.0004604	1.253e-07
A_23_P133408	CSF2	colony stimulating factor 2 (granulocyte-macrophage)	191.1	3.32	0.0005699	1.773e-07
A_23_P72096	IL1A	interleukin 1, alpha	197.6	3.152	0.0005968	2.088e-07
A_24_P412734	PRSS36	protease, serine, 36	218.5	3.597	0.000873	3.394e-07
A_33_P3354607	CCL4L2	chemokine (C-C motif) ligand 4-like 2	262.4	2.899	0.001906	8.149e-07
A_23_P131139	DIRC1	disrupted in renal carcinoma 1	268	2.616	0.00193	9.004e-07
A_33_P3296181	CCL3L3	chemokine (C-C motif) ligand 3-like 3	273	2.817	0.001942	9.814e-07
A_23_P315122	EMX1	empty spiracles homeobox 1	288.3	2.704	0.002333	1.27e-06
A_33_P3372742	KRTAP5-11	keratin associated protein 5-11	306.1	3.081	0.002701	1.68e-06
A_33_P3354604	CCL4L2	chemokine (C-C motif) ligand 4-like 2	310.7	2.508	0.002725	1.801e-06
A_23_P207564	CCL4L2	chemokine (C-C motif) ligand 4-like 2	305	2.81	0.002832	1.651e-06
A_23_P107283	HOXB2	homeobox B2	318.4	2.472	0.002884	2.018e-06
A_33_P3295523	RAC3	ras-related C3 botulinum toxin substrate 3 (rho family, small GTP binding protein Rac3)	363	2.253	0.004998	3.692e-06
A_23_P165624	TNFAIP6	tumor necrosis factor, alpha-induced protein 6	387.5	2.538	0.006395	4.973e-06
A_33_P3250680	CD40LG	CD40 ligand	406.2	2.179	0.007206	6.164e-06
A_23_P132874	CMSS1	cms1 ribosomal small subunit homolog (yeast)	404.1	2.639	0.007372	6.019e-06
A_33_P3354589	CCL4L2	chemokine (C-C motif) ligand 4-like 2	415.2	2.416	0.007603	6.799e-06
A_23_P151975	RHCG	Rh family, C glycoprotein	429.3	2.703	0.008132	7.904e-06
A_33_P3718269	MIR146A	microRNA 146a	426.4	2.185	0.008216	7.667e-06
A_23_P31073	MYB	v-myb avian myeloblastosis viral oncogene homolog	448.6	2.429	0.008845	9.628e-06
A_23_P393620	TFPI2	tissue factor pathway inhibitor 2	447.8	1.954	0.009099	9.551e-06
A_33_P3251462	C20orf141	chromosome 20 open reading frame 141	446.7	2.246	0.009353	9.455e-06
A_24_P228130	CCL3L3	chemokine (C-C motif) ligand 3-like 3	461.6	2.369	0.009706	1.094e-05
A_23_P2181	CYB5R2	cytochrome b5 reductase 2	469.9	2.199	0.009828	1.184e-05
A_23_P30900	HLA-DQA2	major histocompatibility complex, class II, DQ alpha 2	467.2	1.884	0.009896	1.154e-05
A_23_P119353	RASIP1	Ras interacting protein 1	478.3	2.043	0.01031	1.282e-05
A_24_P148907	MAB21L2	mab-21-like 2 (C. elegans)	488.6	2.082	0.01099	1.41e-05
A_33_P3329344	FASN	fatty acid synthase	501.4	2.104	0.01196	1.581e-05
A_23_P130194	PYCR1	pyrroline-5-carboxylate reductase 1	506	2.169	0.01209	1.645e-05
A_23_P113793	ZBED2	zinc finger, BED-type containing 2	509.4	2.235	0.0121	1.694e-05
A_23_P21548	ARHGAP10	Rho GTPase activating protein 10	522.1	2.156	0.01313	1.889e-05
A_23_P210482	ADA	adenosine deaminase	530.1	1.822	0.01367	2.02e-05
A_33_P3356811	LCE1E	late cornified envelope 1E	538.2	2.148	0.01424	2.159e-05
A_24_P277367	CXCL5	chemokine (C-X-C motif) ligand 5	562.5	2.201	0.01643	2.62e-05
A_23_P17065	CCL20	chemokine (C-C motif) ligand 20	561.6	2.211	0.01673	2.602e-05
A_23_P357717	TCL1A	T-cell leukemia/lymphoma 1A	568.6	1.892	0.01682	2.746e-05
A_23_P12343	GSTM3	glutathione S-transferase mu 3 (brain)	598.7	2.015	0.01965	3.437e-05
A_23_P31765	PKIA	protein kinase (cAMP-dependent, catalytic) inhibitor alpha	597.1	2.145	0.01986	3.397e-05
A_24_P142495	KRTAP1-3	keratin associated protein 1-3	595.4	2.049	0.02007	3.355e-05
A_23_P26468	RHBDL1	rhomboid, veinlet-like 1 (Drosophila)	604.9	1.92	0.02009	3.593e-05
A_33_P3641714	C19orf66	chromosome 19 open reading frame 66	614	2.116	0.02098	3.833e-05
A_23_P259692	PSAT1	phosphoserine aminotransferase 1	629.7	2.283	0.02243	4.274e-05
A_23_P500130	KANK1	KN motif and ankyrin repeat domains 1	629.4	1.864	0.02285	4.264e-05
A_33_P3333982	PDE4DIP	phosphodiesterase 4D interacting protein	653.7	2.257	0.02582	5.02e-05
A_23_P127565	LAYN	layilin	657.9	2.01	0.02602	5.159e-05
A_23_P210465	PI3	peptidase inhibitor 3, skin-derived	666.6	2.04	0.02699	5.457e-05
A_24_P788878	C2CD4B	C2 calcium-dependent domain containing 4B	703.6	1.965	0.03275	6.875e-05
A_23_P109026	KCNK15	potassium channel, two pore domain subfamily K, member 15	700.8	1.989	0.03279	6.757e-05
A_33_P3386547	SGPP2	sphingosine-1-phosphate phosphatase 2	718.1	1.842	0.03507	7.499e-05
A_23_P62647	SLAMF1	signaling lymphocytic activation molecule family member 1	730.1	1.878	0.03694	8.042e-05
A_23_P202881	FEZ1	fasciculation and elongation protein zeta 1 (zygin I)	737.3	1.727	0.03783	8.383e-05
A_23_P218626	NEU4	sialidase 4	741.5	1.86	0.03808	8.588e-05
A_23_P76078	IL23A	interleukin 23, alpha subunit p19	747.5	2.051	0.03874	8.886e-05
A_23_P44166	DCXR	dicarbonyl/L-xylulose reductase	767.2	1.912	0.04251	9.915e-05
A_24_P60845	ACHE	acetylcholinesterase (Yt blood group)	771.4	1.945	0.04279	0.0001015
A_33_P3396404	CLLU1OS	chronic lymphocytic leukemia up-regulated 1 opposite strand	793.5	1.86	0.04452	0.0001142
A_33_P3271273	HOXB2	homeobox B2	792.5	1.849	0.04497	0.0001136
A_33_P3209866	KANK1	KN motif and ankyrin repeat domains 1	784	1.895	0.04506	0.0001086
A_23_P31376	LRRN3	leucine rich repeat neuronal 3	790	1.815	0.04507	0.0001121
A_23_P13094	MMP10	matrix metallopeptidase 10 (stromelysin 2)	788.9	1.879	0.04551	0.0001115

## Sheet: ABAvsMTX_dwn
ProbeName	GeneSymbol	GeneName	Rank Product	FC	adj.p-value	p-value
A_23_P55477	ADORA2B	adenosine A2b receptor	173.6	0.3317	0.001425	1.108e-07
A_23_P40108	COL9A3	collagen, type IX, alpha 3	173.1	0.3491	0.002808	1.092e-07
A_23_P206760	HP	haptoglobin	225.3	0.3162	0.003375	3.937e-07
A_24_P148717	CCR1	chemokine (C-C motif) receptor 1	346	0.3958	0.01906	2.964e-06
A_23_P253791	CAMP	cathelicidin antimicrobial peptide	370.9	0.414	0.02096	4.074e-06
A_23_P31816	DEFA3	defensin, alpha 3, neutrophil-specific	416	0.5077	0.02521	6.861e-06
A_23_P324384	RPS4Y2	ribosomal protein S4, Y-linked 2	429.7	0.5239	0.02552	7.938e-06
A_23_P166848	LTF	lactotransferrin	404.1	0.5368	0.0258	6.019e-06
A_33_P3420235	ARPC5	actin related protein 2/3 complex, subunit 5, 16kDa	529.4	0.4739	0.04303	2.008e-05
A_23_P201211	FCRL5	Fc receptor-like 5	523.9	0.4512	0.04484	1.918e-05
A_23_P147245	OSBPL10	oxysterol binding protein-like 10	513.3	0.4213	0.04506	1.752e-05
A_23_P91390	THBD	thrombomodulin	511.1	0.4392	0.04916	1.72e-05

## Sheet: ETAvsMTX_up
ProbeName	GeneSymbol	GeneName	Rank Product	FC	adj.p-value	p-value
A_33_P3420446	LRRD1	leucine-rich repeats and death domain containing 1	50.05	6.526	4.346e-06	1.69e-10
A_24_P412734	PRSS36	protease, serine, 36	78.36	5.166	2.446e-05	1.902e-09
A_33_P3311267	KRTAP19-2	keratin associated protein 19-2	90.6	4.764	3.5e-05	4.082e-09
A_33_P3293524	NEURL1	neuralized E3 ubiquitin protein ligase 1	101.1	4.749	4.633e-05	7.205e-09
A_33_P3399755	EPB42	erythrocyte membrane protein band 4.2	109.3	5.281	5.561e-05	1.081e-08
A_23_P131139	DIRC1	disrupted in renal carcinoma 1	141.8	3.2	0.0001737	4.051e-08
A_23_P86470	CH25H	cholesterol 25-hydroxylase	163.7	4.153	0.000304	8.272e-08
A_32_P195401	FAM117B	family with sequence similarity 117, member B	243.2	2.895	0.001623	5.68e-07
A_23_P138725	MARVELD1	MARVEL domain containing 1	241.5	2.757	0.001764	5.488e-07
A_23_P406385	FBXL16	F-box and leucine-rich repeat protein 16	309.1	2.718	0.002658	1.757e-06
A_33_P3316068	CA5B	carbonic anhydrase VB, mitochondrial	276.1	2.831	0.002666	1.037e-06
A_33_P3356811	LCE1E	late cornified envelope 1E	298.6	2.569	0.002746	1.495e-06
A_23_P106194	FOS	FBJ murine osteosarcoma viral oncogene homolog	289.8	2.703	0.002788	1.301e-06
A_24_P20630	LEF1	lymphoid enhancer-binding factor 1	304.1	2.577	0.002792	1.628e-06
A_23_P131846	SNAI1	snail family zinc finger 1	294.9	2.48	0.002793	1.412e-06
A_23_P62967	DISC1	disrupted in schizophrenia 1	308.7	2.541	0.002809	1.747e-06
A_23_P252306	ID1	inhibitor of DNA binding 1, dominant negative helix-loop-helix protein	285.3	2.729	0.002824	1.208e-06
A_33_P3302165	ABHD8	abhydrolase domain containing 8	344.5	2.517	0.004149	2.903e-06
A_23_P159125	SLC16A5	solute carrier family 16 (monocarboxylate transporter), member 5	373.3	2.426	0.005682	4.197e-06
A_23_P137543	ZNF362	zinc finger protein 362	379.7	2.474	0.005834	4.536e-06
A_23_P361773	CCND3	cyclin D3	389	2.5	0.006198	5.061e-06
A_24_P148907	MAB21L2	mab-21-like 2 (C. elegans)	396.7	2.354	0.006471	5.535e-06
A_33_P3399433	C20orf27	chromosome 20 open reading frame 27	430.6	2.282	0.008959	8.011e-06
A_24_P142495	KRTAP1-3	keratin associated protein 1-3	444.4	2.353	0.009505	9.238e-06
A_33_P3407780	PPM1F	protein phosphatase, Mg2+/Mn2+ dependent, 1F	443.1	2.223	0.009768	9.114e-06
A_33_P3379039	IGLL5	immunoglobulin lambda-like polypeptide 5	455.9	2.22	0.01024	1.035e-05
A_23_P17134	MAL	mal, T-cell differentiation protein	471.7	2.189	0.01148	1.205e-05
A_33_P3287959	RASA4	RAS p21 protein activator 4	488.4	2.213	0.01167	1.406e-05
A_24_P38081	FKBP5	FK506 binding protein 5	486.7	2.189	0.01187	1.385e-05
A_24_P260639	HIST1H1D	histone cluster 1, H1d	483.8	2.306	0.01196	1.349e-05
A_33_P3251462	C20orf141	chromosome 20 open reading frame 141	482.7	2.207	0.01227	1.335e-05
A_33_P3378126	FBXO32	F-box protein 32	503.4	2.267	0.01293	1.608e-05
A_24_P277295	RAB43	RAB43, member RAS oncogene family	515.2	2.335	0.01388	1.781e-05
A_23_P428129	CDKN1C	cyclin-dependent kinase inhibitor 1C (p57, Kip2)	524.1	2.211	0.01454	1.922e-05
A_23_P8834	EPHX2	epoxide hydrolase 2, cytoplasmic	535.2	2.326	0.01548	2.107e-05
A_33_P3298810	FFAR3	free fatty acid receptor 3	544.8	2.252	0.01628	2.278e-05
A_23_P207742	THRA	thyroid hormone receptor, alpha	563.3	2.258	0.01738	2.636e-05
A_23_P89941	CDKN2D	cyclin-dependent kinase inhibitor 2D (p19, inhibits CDK4)	562	2.156	0.01766	2.609e-05
A_21_P0000075	SAP25	Sin3A-associated protein, 25kDa	570.3	2.091	0.01788	2.781e-05
A_23_P59022	TRERF1	transcriptional regulating factor 1	560.7	2.165	0.01796	2.583e-05
A_24_P239076	IGLL1	immunoglobulin lambda-like polypeptide 1	583.1	2.027	0.01833	3.064e-05
A_24_P406060	RNF144B	ring finger protein 144B	580.2	1.897	0.01837	2.999e-05
A_23_P50357	ARHGEF18	Rho/Rac guanine nucleotide exchange factor (GEF) 18	578.7	2.1	0.01859	2.964e-05
A_24_P278299	ASB13	ankyrin repeat and SOCS box containing 13	642.5	2.104	0.0218	4.661e-05
A_23_P152620	TNFSF13	tumor necrosis factor (ligand) superfamily, member 13	642	2.104	0.02212	4.644e-05
A_24_P379104	PIM2	Pim-2 proto-oncogene, serine/threonine kinase	639.4	2.009	0.02216	4.566e-05
A_23_P48997	PSTPIP1	proline-serine-threonine phosphatase interacting protein 1	631.6	2.073	0.02227	4.328e-05
A_23_P26629	PYCARD	PYD and CARD domain containing	637.8	2.016	0.02233	4.515e-05
A_33_P3387691	SCML4	sex comb on midleg-like 4 (Drosophila)	627.3	2.063	0.02253	4.205e-05
A_24_P241815	JUNB	jun B proto-oncogene	650.6	2.086	0.02259	4.918e-05
A_33_P3283713	ABHD14A	abhydrolase domain containing 14A	615.4	2.142	0.02263	3.872e-05
A_24_P68631	HIST2H2AB	histone cluster 2, H2ab	621.8	2.087	0.02264	4.049e-05
A_23_P392126	LYRM9	LYR motif containing 9	637.2	2.075	0.02268	4.496e-05
A_19_P00809417	ATF7IP2	activating transcription factor 7 interacting protein 2	631.3	2.096	0.02269	4.322e-05
A_23_P113825	NACC2	NACC family member 2, BEN and BTB (POZ) domain containing	627	2.143	0.02296	4.196e-05
A_23_P140384	CTSG	cathepsin G	660.1	2.147	0.02361	5.233e-05
A_23_P34375	TCEA3	transcription elongation factor A (SII), 3	670.1	2.037	0.02476	5.583e-05
A_23_P118722	ASGR1	asialoglycoprotein receptor 1	674	2.03	0.02494	5.721e-05
A_23_P28857	SIRPG	signal-regulatory protein gamma	693.2	2.072	0.02721	6.453e-05
A_23_P46852	OBFC1	oligonucleotide/oligosaccharide-binding fold containing 1	691	2.021	0.02729	6.367e-05
A_33_P3292769	NFAM1	NFAT activating protein with ITAM motif 1	701.6	2.047	0.0273	6.793e-05
A_32_P67623	FAM120C	family with sequence similarity 120C	696.7	2.01	0.02735	6.592e-05
A_23_P143526	S100B	S100 calcium binding protein B	700.5	1.95	0.02754	6.746e-05
A_23_P89589	PER1	period circadian clock 1	731.5	2.058	0.02856	8.106e-05
A_23_P23279	RCSD1	RCSD domain containing 1	722.2	1.992	0.02864	7.682e-05
A_23_P26468	RHBDL1	rhomboid, veinlet-like 1 (Drosophila)	712.4	1.872	0.02868	7.247e-05
A_33_P3211432	NCF1	neutrophil cytosolic factor 1	715.1	1.864	0.0287	7.366e-05
A_33_P3338186	HEXDC	hexosaminidase (glycosyl hydrolase family 20, catalytic domain) containing	738.4	1.998	0.02894	8.437e-05
A_23_P207020	WDR45B	WD repeat domain 45B	731.3	1.986	0.02894	8.1e-05
A_33_P3344504	APBA2	amyloid beta (A4) precursor protein-binding, family A, member 2	721.6	2.067	0.02894	7.652e-05
A_23_P141505	CLEC10A	C-type lectin domain family 10, member A	719.4	1.967	0.02901	7.556e-05
A_23_P346093	TMC8	transmembrane channel-like 8	741.3	1.996	0.02904	8.58e-05
A_23_P50081	IMPA2	inositol(myo)-1(or 4)-monophosphatase 2	727.3	2.045	0.02908	7.913e-05
A_23_P90732	PNKD	paroxysmal nonkinesigenic dyskinesia	730.1	2.031	0.02913	8.042e-05
A_33_P3258091	RNPEP	arginyl aminopeptidase (aminopeptidase B)	737.4	1.974	0.02916	8.39e-05
A_23_P414654	RAB37	RAB37, member RAS oncogene family	746.8	1.921	0.02918	8.849e-05
A_33_P3381483	ZNF331	zinc finger protein 331	746.4	1.917	0.0295	8.832e-05
A_33_P3398897	QDPR	quinoid dihydropteridine reductase	755.6	1.792	0.0299	9.3e-05
A_32_P194072	TECPR1	tectonin beta-propeller repeat containing 1	753.6	1.946	0.02994	9.197e-05
A_23_P30275	PCYOX1L	prenylcysteine oxidase 1 like	758.9	1.996	0.03007	9.469e-05
A_24_P339664	NCLN	nicalin	782.3	1.973	0.03146	0.0001076
A_23_P96087	H1FX	H1 histone family, member X	781.1	1.969	0.03161	0.0001069
A_32_P118586	DENND6A	DENN/MADD domain containing 6A	793.6	1.87	0.03162	0.0001143
A_24_P71700	ZBTB47	zinc finger and BTB domain containing 47	797.9	1.932	0.03165	0.0001169
A_33_P3266010	RIN1	Ras and Rab interactor 1	804.2	1.947	0.03171	0.0001208
A_32_P91902	TSPAN14	tetraspanin 14	790.7	1.974	0.03181	0.0001125
A_33_P3363355	ICAM4	intercellular adhesion molecule 4 (Landsteiner-Wiener blood group)	771.3	1.97	0.03181	0.0001014
A_32_P18547	YBEY	ybeY metallopeptidase (putative)	775.8	1.944	0.03182	0.0001039
A_24_P245298	TNFSF12	tumor necrosis factor (ligand) superfamily, member 12	789	1.978	0.03188	0.0001115
A_33_P3379396	KRT1	keratin 1, type II	797.4	1.588	0.03191	0.0001166
A_23_P28878	C20orf27	chromosome 20 open reading frame 27	781	1.944	0.03197	0.0001069
A_33_P3330608	PRAM1	PML-RARA regulated adaptor molecule 1	804	2.061	0.03201	0.0001207
A_24_P85775	THEMIS2	thymocyte selection associated family member 2	775	2	0.03206	0.0001035
A_23_P19291	TUBB2A	tubulin, beta 2A class IIa	779.5	1.921	0.03209	0.000106
A_33_P3368049	C1orf233	chromosome 1 open reading frame 233	808.6	1.953	0.03212	0.0001236
A_23_P35791	RPS6KA4	ribosomal protein S6 kinase, 90kDa, polypeptide 4	788.4	1.942	0.03213	0.0001112
A_23_P326080	DEFA4	defensin, alpha 4, corticostatin	816.6	1.668	0.03217	0.0001288
A_23_P39076	RRAS	related RAS viral (r-ras) oncogene homolog	812.8	2.006	0.03218	0.0001264
A_23_P307382	SLC32A1	solute carrier family 32 (GABA vesicular transporter), member 1	803.2	1.894	0.03221	0.0001202
A_23_P42746	NCF1	neutrophil cytosolic factor 1	818.8	1.934	0.03222	0.0001303
A_33_P3405213	PECAM1	platelet/endothelial cell adhesion molecule 1	811.2	1.887	0.03222	0.0001253
A_23_P24077	C10orf54	chromosome 10 open reading frame 54	815	1.96	0.03223	0.0001278
A_23_P44505	KLF11	Kruppel-like factor 11	832	1.85	0.03412	0.0001393
A_24_P410086	SSBP4	single stranded DNA binding protein 4	836.7	1.883	0.0346	0.0001426
A_33_P3249595	BCL11A	B-cell CLL/lymphoma 11A (zinc finger protein)	846.1	1.886	0.03493	0.0001494
A_23_P38427	RAB11FIP4	RAB11 family interacting protein 4 (class II)	849.8	1.95	0.03494	0.0001521
A_21_P0006496	GAGE2B	G antigen 2B	845.2	1.946	0.03509	0.0001487
A_23_P134113	SLC18B1	solute carrier family 18, subfamily B, member 1	849.7	1.88	0.03523	0.000152
A_23_P141893	PPM1N	protein phosphatase, Mg2+/Mn2+ dependent, 1N (putative)	842.5	1.947	0.03527	0.0001467
A_23_P28084	STX10	syntaxin 10	845.1	1.859	0.0354	0.0001487
A_23_P316460	ZBED6CL	ZBED6 C-terminal like	858.1	1.967	0.03604	0.0001584
A_23_P155477	C3orf18	chromosome 3 open reading frame 18	862	1.939	0.03641	0.0001614
A_23_P31873	RAB11FIP1	RAB11 family interacting protein 1 (class I)	880.8	1.937	0.03847	0.0001765
A_23_P94319	KBTBD11	kelch repeat and BTB (POZ) domain containing 11	880.4	1.876	0.03872	0.0001761
A_24_P317762	LY6E	lymphocyte antigen 6 complex, locus E	877	1.95	0.03877	0.0001733
A_23_P349676	FBXO41	F-box protein 41	880.2	1.873	0.03902	0.000176
A_23_P400378	GPBAR1	G protein-coupled bile acid receptor 1	899.2	1.903	0.03987	0.0001922
A_23_P314070	ARHGAP1	Rho GTPase activating protein 1	897.8	1.882	0.03993	0.000191
A_33_P3386765	ABHD14A	abhydrolase domain containing 14A	901.4	1.981	0.03996	0.0001942
A_33_P3396891	AVPI1	arginine vasopressin-induced 1	911.1	1.881	0.04015	0.0002029
A_33_P3697530	SEMA4D	sema domain, immunoglobulin domain (Ig), transmembrane domain (TM) and short cytoplasmic domain, (semaphorin) 4D	897.3	1.863	0.04018	0.0001906
A_24_P873764	BCR	breakpoint cluster region	895.6	1.9	0.04018	0.000189
A_23_P93258	HIST1H3B	histone cluster 1, H3b	909.8	1.914	0.04023	0.0002018
A_33_P3239338	DGKZ	diacylglycerol kinase, zeta	904.7	1.882	0.04024	0.0001971
A_23_P23584	CTNNBIP1	catenin, beta interacting protein 1	894.7	1.872	0.04036	0.0001883
A_33_P3221303	CCR10	chemokine (C-C motif) receptor 10	907.1	1.908	0.04037	0.0001993
A_24_P160440	MRPL55	mitochondrial ribosomal protein L55	909	1.864	0.04039	0.000201
A_23_P55356	VMO1	vitelline membrane outer layer 1 homolog (chicken)	894.6	1.948	0.04068	0.0001882
A_32_P178966	TMEM170B	transmembrane protein 170B	916.2	1.807	0.04077	0.0002076
A_23_P89621	CBX4	chromobox homolog 4	919.6	1.87	0.04108	0.0002108
A_33_P3215113	LDOC1	leucine zipper, down-regulated in cancer 1	921.8	1.825	0.04119	0.000213
A_33_P3397763	TNFSF9	tumor necrosis factor (ligand) superfamily, member 9	925.6	1.672	0.04156	0.0002165
A_23_P433188	GZF1	GDNF-inducible zinc finger protein 1	930.2	1.92	0.04211	0.000221
A_23_P80839	MAP6D1	MAP6 domain containing 1	948.8	1.879	0.04501	0.0002398
A_23_P48771	C14orf159	chromosome 14 open reading frame 159	947.7	1.87	0.04513	0.0002386
A_23_P155765	HMGB2	high mobility group box 2	959.1	1.85	0.04603	0.0002505
A_23_P1998	APBB1	amyloid beta (A4) precursor protein-binding, family B, member 1 (Fe65)	957.8	1.874	0.04611	0.0002492
A_23_P70448	HIST1H1A	histone cluster 1, H1a	956.6	1.754	0.04621	0.0002479
A_23_P31816	DEFA3	defensin, alpha 3, neutrophil-specific	962.3	1.621	0.04633	0.000254
A_33_P3383233	NDRG2	NDRG family member 2	967.6	1.836	0.0464	0.0002597
A_23_P7827	FAM26F	family with sequence similarity 26, member F	972.1	1.897	0.04664	0.0002647
A_32_P209230	CITED4	Cbp/p300-interacting transactivator, with Glu/Asp-rich carboxy-terminal domain, 4	967.4	1.959	0.04669	0.0002596
A_23_P49816	ADAP2	ArfGAP with dual PH domains 2	971.8	1.861	0.0469	0.0002644
A_23_P52207	BAMBI	BMP and activin membrane-bound inhibitor	966.9	1.845	0.04692	0.000259
A_23_P117582	JDP2	Jun dimerization protein 2	980	1.725	0.04787	0.0002736
A_24_P363745	LRRC14	leucine rich repeat containing 14	987.8	1.852	0.04815	0.0002827
A_23_P1492	AVPI1	arginine vasopressin-induced 1	983.8	1.836	0.04831	0.000278
A_33_P3415698	TMIGD2	transmembrane and immunoglobulin domain containing 2	987.1	1.833	0.04833	0.0002818
A_33_P3369393	NCF1	neutrophil cytosolic factor 1	986.6	1.781	0.04855	0.0002812
A_33_P3307955	ABCD3	ATP-binding cassette, sub-family D (ALD), member 3	991.9	1.88	0.04864	0.0002874
A_23_P218086	TPCN1	two pore segment channel 1	996.5	1.798	0.04924	0.0002929
A_33_P3407424	CDC42EP1	CDC42 effector protein (Rho GTPase binding) 1	1001	1.848	0.04941	0.0002978
A_23_P164797	ZNF580	zinc finger protein 580	1004	1.83	0.04951	0.0003022
A_23_P30799	HIST1H3F	histone cluster 1, H3f	1000	1.786	0.04962	0.0002971
A_23_P341443	MNT	MAX network transcriptional repressor	1004	1.83	0.04974	0.0003017

## Sheet: ETAvsMTX_dwn
ProbeName	GeneSymbol	GeneName	Rank Product	FC	adj.p-value	p-value
A_23_P1691	MMP1	matrix metallopeptidase 1 (interstitial collagenase)	26.85	0.0621	1.271e-07	4.942e-12
A_23_P372946	TM4SF19	transmembrane 4 L six family member 19	65.35	0.1411	6.189e-06	7.218e-10
A_21_P0000160	TM4SF19	transmembrane 4 L six family member 19	65.04	0.1496	9.049e-06	7.036e-10
A_33_P3333982	PDE4DIP	phosphodiesterase 4D interacting protein	78.49	0.1596	1.234e-05	1.919e-09
A_23_P43107	DCSTAMP	dendrocyte expressed seven transmembrane protein	102.5	0.1632	3.978e-05	7.734e-09
A_23_P13094	MMP10	matrix metallopeptidase 10 (stromelysin 2)	118.1	0.1849	5.152e-05	1.602e-08
A_23_P78037	CCL7	chemokine (C-C motif) ligand 7	115.5	0.1763	5.254e-05	1.43e-08
A_33_P3242623	SLC7A11	solute carrier family 7 (anionic amino acid transporter light chain, xc- system), member 11	113	0.1828	5.486e-05	1.28e-08
A_24_P277367	CXCL5	chemokine (C-X-C motif) ligand 5	126.6	0.2246	5.864e-05	2.28e-08
A_23_P252062	PPARG	peroxisome proliferator-activated receptor gamma	124.4	0.1822	5.969e-05	2.088e-08
A_23_P218626	NEU4	sialidase 4	155.9	0.2341	0.0001518	6.494e-08
A_23_P214079	SPINK1	serine peptidase inhibitor, Kazal type 1	161.6	0.2247	0.0001664	7.762e-08
A_23_P56559	DHRS9	dehydrogenase/reductase (SDR family) member 9	170.1	0.2136	0.0001979	1e-07
A_23_P89431	CCL2	chemokine (C-C motif) ligand 2	178.3	0.2298	0.0002318	1.261e-07
A_23_P97394	BCAR3	breast cancer anti-estrogen resistance 3	190.1	0.2203	0.0002966	1.73e-07
A_23_P55477	ADORA2B	adenosine A2b receptor	200	0.258	0.0003555	2.212e-07
A_33_P3232692	IL24	interleukin 24	203.3	0.2302	0.0003621	2.394e-07
A_23_P94754	TNFSF15	tumor necrosis factor (ligand) superfamily, member 15	206	0.2591	0.0003647	2.552e-07
A_24_P77082	KMO	kynurenine 3-monooxygenase (kynurenine 3-hydroxylase)	216.9	0.31	0.0004439	3.279e-07
A_33_P3245908	C10orf128	chromosome 10 open reading frame 128	232.7	0.2938	0.0005375	4.598e-07
A_23_P203888	MMP19	matrix metallopeptidase 19	231.5	0.2873	0.0005495	4.487e-07
A_33_P3376971	CHAC1	ChaC glutathione-specific gamma-glutamylcyclotransferase 1	229.4	0.2783	0.0005523	4.295e-07
A_33_P3219785	SOWAHC	sosondowah ankyrin repeat domain family member C	241	0.275	0.0005595	5.438e-07
A_24_P245379	SERPINB2	serpin peptidase inhibitor, clade B (ovalbumin), member 2	239.5	0.2722	0.0005654	5.276e-07
A_23_P331049	DPYSL4	dihydropyrimidinase-like 4	238.5	0.2754	0.000578	5.169e-07
A_33_P3387796	PHLDB1	pleckstrin homology-like domain, family B, member 1	254	0.2804	0.0006652	6.982e-07
A_33_P3350726	PPARG	peroxisome proliferator-activated receptor gamma	256.1	0.2888	0.0006671	7.262e-07
A_23_P500130	KANK1	KN motif and ankyrin repeat domains 1	253.6	0.3218	0.0006854	6.928e-07
A_23_P128698	SPRY2	sprouty homolog 2 (Drosophila)	271.9	0.2775	0.0007741	9.631e-07
A_23_P201808	PPAP2B	phosphatidic acid phosphatase type 2B	269.4	0.3339	0.0007913	9.23e-07
A_33_P3276703	VGF	VGF nerve growth factor inducible	271.6	0.3184	0.0007952	9.584e-07
A_24_P6517	PLEKHG1	pleckstrin homology domain containing, family G (with RhoGef domain) member 1	269.4	0.3384	0.0008177	9.219e-07
A_23_P331928	CD109	CD109 molecule	281.6	0.2378	0.0008852	1.136e-06
A_23_P251075	MAMLD1	mastermind-like domain containing 1	288.9	0.2864	0.0009703	1.283e-06
A_23_P168951	ZHX2	zinc fingers and homeoboxes 2	301.2	0.3047	0.001145	1.558e-06
A_24_P183150	CXCL3	chemokine (C-X-C motif) ligand 3	306.5	0.3158	0.001175	1.69e-06
A_33_P3246985	PDE4DIP	phosphodiesterase 4D interacting protein	305	0.3397	0.001179	1.65e-06
A_23_P69810	AGPAT9	1-acylglycerol-3-phosphate O-acyltransferase 9	314.8	0.2983	0.001294	1.912e-06
A_23_P70168	TARS	threonyl-tRNA synthetase	317.6	0.318	0.001315	1.994e-06
A_23_P50946	RAMP1	receptor (G protein-coupled) activity modifying protein 1	323.5	0.3189	0.001396	2.171e-06
A_23_P369899	TMEM158	transmembrane protein 158 (gene/pseudogene)	326.1	0.3313	0.001413	2.253e-06
A_24_P324674	LY9	lymphocyte antigen 9	336	0.3008	0.001514	2.589e-06
A_23_P122924	INHBA	inhibin, beta A	335.6	0.3054	0.00154	2.574e-06
A_33_P3244956	NRIP3	nuclear receptor interacting protein 3	335.4	0.3204	0.001571	2.565e-06
A_23_P94533	CTSL	cathepsin L	344.3	0.324	0.00162	2.898e-06
A_33_P3390057	TM4SF1	transmembrane 4 L six family member 1	343.2	0.3693	0.001632	2.855e-06
A_23_P113793	ZBED2	zinc finger, BED-type containing 2	353.4	0.3492	0.001787	3.266e-06
A_23_P7144	CXCL1	chemokine (C-X-C motif) ligand 1 (melanoma growth stimulating activity, alpha)	365.1	0.3514	0.002033	3.793e-06
A_23_P76488	EMP1	epithelial membrane protein 1	371.4	0.3441	0.002151	4.098e-06
A_23_P87150	LPXN	leupaxin	377	0.3496	0.002259	4.391e-06
A_32_P203300	EIF4E	eukaryotic translation initiation factor 4E	379.9	0.3369	0.002292	4.545e-06
A_33_P3233906	RAMP1	receptor (G protein-coupled) activity modifying protein 1	383.3	0.355	0.002342	4.734e-06
A_23_P7313	SPP1	secreted phosphoprotein 1	388.4	0.2833	0.002395	5.029e-06
A_23_P255104	LHFPL2	lipoma HMGIC fusion partner-like 2	387.8	0.3754	0.002423	4.994e-06
A_33_P3226832	F3	coagulation factor III (thromboplastin, tissue factor)	393.9	0.3596	0.002508	5.362e-06
A_23_P359245	MET	MET proto-oncogene, receptor tyrosine kinase	402.1	0.3348	0.002702	5.882e-06
A_33_P3413840	GK	glycerol kinase	412.1	0.3426	0.002916	6.576e-06
A_32_P29806	CRADD	CASP2 and RIPK1 domain containing adaptor with death domain	411.8	0.3639	0.002958	6.554e-06
A_23_P118643	EIF4E	eukaryotic translation initiation factor 4E	418.8	0.3636	0.003084	7.074e-06
A_23_P25503	FNDC3A	fibronectin type III domain containing 3A	424.9	0.3328	0.003236	7.549e-06
A_23_P51936	TNFRSF9	tumor necrosis factor receptor superfamily, member 9	426.9	0.4009	0.003252	7.713e-06
A_33_P3209866	KANK1	KN motif and ankyrin repeat domains 1	429.1	0.3869	0.003272	7.888e-06
A_23_P40108	COL9A3	collagen, type IX, alpha 3	431.6	0.4143	0.003307	8.1e-06
A_24_P365025	SPAG9	sperm associated antigen 9	439.3	0.3467	0.003469	8.766e-06
A_23_P109913	CXCR6	chemokine (C-X-C motif) receptor 6	437.8	0.3658	0.00347	8.635e-06
A_23_P24555	PHLDB1	pleckstrin homology-like domain, family B, member 1	450.3	0.3672	0.0035	9.798e-06
A_23_P214897	AKAP12	A kinase (PRKA) anchor protein 12	442.4	0.32	0.003525	9.046e-06
A_23_P47682	NRIP3	nuclear receptor interacting protein 3	450.1	0.3438	0.003543	9.78e-06
A_24_P349560	EIF4E	eukaryotic translation initiation factor 4E	449.4	0.3733	0.003567	9.708e-06
A_23_P50907	ITGAV	integrin, alpha V	449.3	0.3498	0.003614	9.695e-06
A_23_P259506	CYSTM1	cysteine-rich transmembrane module containing 1	448.3	0.3648	0.003632	9.603e-06
A_24_P18105	ASPH	aspartate beta-hydroxylase	446.9	0.3638	0.003634	9.465e-06
A_33_P3290780	IL24	interleukin 24	463.5	0.3475	0.003927	1.115e-05
A_23_P410859	ZSWIM6	zinc finger, SWIM-type containing 6	466.4	0.3508	0.003932	1.146e-05
A_23_P146058	ATP6V1C1	ATPase, H+ transporting, lysosomal 42kDa, V1 subunit C1	466.2	0.3792	0.003975	1.144e-05
A_24_P183094	ATP13A3	ATPase type 13A3	490.4	0.3701	0.004849	1.433e-05
A_33_P3386547	SGPP2	sphingosine-1-phosphate phosphatase 2	496.7	0.4133	0.004998	1.516e-05
A_23_P256107	HPSE	heparanase	496	0.3331	0.00503	1.506e-05
A_33_P3376140	KCNJ15	potassium channel, inwardly rectifying subfamily J, member 15	505.7	0.3723	0.005342	1.641e-05
A_33_P3330264	CXCL1	chemokine (C-X-C motif) ligand 1 (melanoma growth stimulating activity, alpha)	510.4	0.3766	0.005494	1.709e-05
A_23_P257593	LOH12CR1	loss of heterozygosity, 12, chromosomal region 1	512.8	0.3829	0.005541	1.745e-05
A_21_P0000024	FLT1	fms-related tyrosine kinase 1	536.3	0.386	0.006668	2.126e-05
A_23_P5903	SLCO4A1	solute carrier organic anion transporter family, member 4A1	543.9	0.3802	0.007004	2.26e-05
A_23_P170733	ANTXR2	anthrax toxin receptor 2	563.7	0.382	0.007999	2.643e-05
A_24_P257416	CXCL2	chemokine (C-X-C motif) ligand 2	562.5	0.4173	0.008022	2.62e-05
A_24_P411561	HAVCR2	hepatitis A virus cellular receptor 2	577.6	0.3638	0.00879	2.939e-05
A_24_P353638	SLAMF7	SLAM family member 7	582.7	0.3563	0.009033	3.055e-05
A_23_P393620	TFPI2	tissue factor pathway inhibitor 2	588.3	0.3663	0.009203	3.185e-05
A_23_P214821	EDN1	endothelin 1	590.1	0.435	0.009222	3.227e-05
A_23_P116512	PRR5L	proline rich 5 like	587.2	0.3892	0.009229	3.157e-05
A_23_P392942	MSR1	macrophage scavenger receptor 1	599.5	0.4006	0.009769	3.456e-05
A_23_P19624	BMP6	bone morphogenetic protein 6	610	0.4096	0.009981	3.725e-05
A_23_P304356	CLEC5A	C-type lectin domain family 5, member A	604.3	0.4393	0.01	3.578e-05
A_33_P3286157	TNFRSF4	tumor necrosis factor receptor superfamily, member 4	609.1	0.4539	0.01003	3.703e-05
A_23_P30069	DDX60L	DEAD (Asp-Glu-Ala-Asp) box polypeptide 60-like	612.9	0.4389	0.01009	3.804e-05
A_23_P16252	KLK1	kallikrein 1	607.2	0.3851	0.0101	3.653e-05
A_23_P356616	ABTB2	ankyrin repeat and BTB (POZ) domain containing 2	609.1	0.4355	0.01013	3.703e-05
A_24_P295245	ASPH	aspartate beta-hydroxylase	615.3	0.4284	0.01015	3.868e-05
A_32_P152437	AKAP12	A kinase (PRKA) anchor protein 12	628.3	0.4216	0.011	4.233e-05
A_33_P3784253	PAK1	p21 protein (Cdc42/Rac)-activated kinase 1	631.6	0.4147	0.01102	4.329e-05
A_23_P209129	LAIR2	leukocyte-associated immunoglobulin-like receptor 2	630.6	0.5348	0.01106	4.3e-05
A_32_P486693	NRIP3	nuclear receptor interacting protein 3	633.9	0.4192	0.01109	4.399e-05
A_23_P351275	UPP1	uridine phosphorylase 1	638.2	0.4024	0.0111	4.529e-05
A_23_P327519	STARD4	StAR-related lipid transfer (START) domain containing 4	637	0.4126	0.01111	4.49e-05
A_23_P217564	ACSL4	acyl-CoA synthetase long-chain family member 4	635.7	0.4352	0.01112	4.452e-05
A_23_P145965	TPST1	tyrosylprotein sulfotransferase 1	641.8	0.4183	0.01125	4.638e-05
A_23_P134809	NSMAF	neutral sphingomyelinase (N-SMase) activation associated factor	646.2	0.4279	0.01138	4.777e-05
A_23_P26024	C15orf48	chromosome 15 open reading frame 48	645.2	0.4153	0.01141	4.747e-05
A_33_P3410507	CEP170	centrosomal protein 170kDa	650	0.4434	0.01146	4.899e-05
A_23_P151506	PLEK2	pleckstrin 2	648.6	0.4447	0.01146	4.855e-05
A_23_P139500	BHLHE41	basic helix-loop-helix family, member e41	655	0.4391	0.01173	5.063e-05
A_33_P3713357	ALCAM	activated leukocyte cell adhesion molecule	662.2	0.4616	0.01218	5.304e-05
A_33_P3345344	DRGX	dorsal root ganglia homeobox	663.7	0.4734	0.0122	5.358e-05
A_23_P359277	ELOVL7	ELOVL fatty acid elongase 7	671.5	0.4447	0.01249	5.631e-05
A_23_P351148	SH2D1B	SH2 domain containing 1B	671.3	0.4294	0.01258	5.626e-05
A_23_P139704	DUSP6	dual specificity phosphatase 6	670.2	0.4064	0.0126	5.586e-05
A_23_P106362	AQP9	aquaporin 9	674.7	0.4539	0.01264	5.75e-05
A_33_P3284557	ZAK	sterile alpha motif and leucine zipper containing kinase AZK	685.8	0.4278	0.0131	6.162e-05
A_33_P3361746	TRPS1	trichorhinophalangeal syndrome I	684.5	0.4107	0.0131	6.113e-05
A_23_P416774	CLIC5	chloride intracellular channel 5	683.2	0.4467	0.01311	6.064e-05
A_33_P3805090	FNIP2	folliculin interacting protein 2	682.1	0.4503	0.01313	6.023e-05
A_33_P3268466	MPDU1	mannose-P-dolichol utilization defect 1	690.3	0.4489	0.01336	6.339e-05
A_23_P259901	TKTL1	transketolase-like 1	699.6	0.4577	0.01403	6.708e-05
A_23_P41424	SLC39A8	solute carrier family 39 (zinc transporter), member 8	706.2	0.4616	0.01448	6.983e-05
A_23_P414308	FLCN	folliculin	714.7	0.4352	0.01512	7.349e-05
A_23_P61180	PLCXD1	phosphatidylinositol-specific phospholipase C, X domain containing 1	719	0.4342	0.01538	7.536e-05
A_23_P202881	FEZ1	fasciculation and elongation protein zeta 1 (zygin I)	720.4	0.4347	0.01539	7.6e-05
A_23_P250800	ST3GAL6	ST3 beta-galactoside alpha-2,3-sialyltransferase 6	723.6	0.4197	0.01556	7.743e-05
A_23_P166848	LTF	lactotransferrin	725.1	0.6457	0.01557	7.81e-05
A_23_P397293	LY6K	lymphocyte antigen 6 complex, locus K	733.3	0.4258	0.01621	8.192e-05
A_23_P301304	FGFR1	fibroblast growth factor receptor 1	735.9	0.4236	0.01633	8.317e-05
A_23_P151565	RALGAPA1	Ral GTPase activating protein, alpha subunit 1 (catalytic)	738.3	0.4528	0.01643	8.434e-05
A_23_P212655	KLHL6	kelch-like family member 6	751.9	0.4431	0.01761	9.108e-05
A_24_P410952	PEA15	phosphoprotein enriched in astrocytes 15	758.3	0.4484	0.01812	9.439e-05
A_23_P157795	CTNNAL1	catenin (cadherin-associated protein), alpha-like 1	763.8	0.4358	0.0184	9.731e-05
A_33_P3332081	KHDRBS3	KH domain containing, RNA binding, signal transduction associated 3	763.7	0.47	0.01853	9.726e-05
A_23_P259692	PSAT1	phosphoserine aminotransferase 1	767	0.4852	0.0186	9.905e-05
A_24_P406986	SLC43A3	solute carrier family 43, member 3	770.2	0.4613	0.01865	0.0001008
A_21_P0000035	TMEM217	transmembrane protein 217	768.9	0.4326	0.01866	0.0001001
A_33_P3394727	KHDRBS3	KH domain containing, RNA binding, signal transduction associated 3	772.1	0.484	0.01871	0.0001018
A_23_P77731	CRYM	crystallin, mu	773.8	0.4172	0.01875	0.0001028
A_24_P235429	ABCA1	ATP-binding cassette, sub-family A (ABC1), member 1	775.2	0.4449	0.01876	0.0001036
A_23_P35082	SESN2	sestrin 2	781.1	0.4434	0.01924	0.000107
A_33_P3312735	PGAP1	post-GPI attachment to proteins 1	785.7	0.4681	0.01958	0.0001096
A_23_P151046	KLRC1	killer cell lectin-like receptor subfamily C, member 1	789.3	0.4635	0.01968	0.0001117
A_24_P377144	ANTXR2	anthrax toxin receptor 2	788.8	0.4548	0.01977	0.0001115
A_33_P3277447	SLC26A2	solute carrier family 26 (anion exchanger), member 2	793.1	0.4828	0.01995	0.000114
A_33_P3215768	GALNT6	polypeptide N-acetylgalactosaminyltransferase 6	800.7	0.4666	0.02062	0.0001186
A_32_P56001	CD93	CD93 molecule	804.8	0.4434	0.02092	0.0001212
A_33_P3372099	DDIT4L	DNA-damage-inducible transcript 4-like	810.5	0.4724	0.02099	0.0001248
A_33_P3335386	FAM83G	family with sequence similarity 83, member G	809.9	0.4476	0.02106	0.0001244
A_23_P214766	HIVEP2	human immunodeficiency virus type I enhancer binding protein 2	808.8	0.4654	0.02108	0.0001238
A_24_P271696	XAGE1B	X antigen family, member 1B	808	0.5107	0.02114	0.0001233
A_33_P3396389	IL1R1	interleukin 1 receptor, type I	815.5	0.4297	0.0214	0.0001281
A_23_P113613	CDCP1	CUB domain containing protein 1	823.6	0.4699	0.02173	0.0001335
A_33_P3267532	KCNJ15	potassium channel, inwardly rectifying subfamily J, member 15	823.3	0.4751	0.02184	0.0001333
A_24_P97374	EOMES	eomesodermin	822	0.4926	0.02184	0.0001324
A_33_P3376965	CHAC1	ChaC glutathione-specific gamma-glutamylcyclotransferase 1	821.1	0.4738	0.02187	0.0001318
A_23_P330070	TFPI	tissue factor pathway inhibitor (lipoprotein-associated coagulation inhibitor)	834.5	0.4926	0.02281	0.000141
A_23_P133408	CSF2	colony stimulating factor 2 (granulocyte-macrophage)	846.4	0.4915	0.02332	0.0001496
A_33_P3273884	HLA-DQA1	major histocompatibility complex, class II, DQ alpha 1	842.8	0.5216	0.02333	0.0001469
A_33_P3301709	GNG4	guanine nucleotide binding protein (G protein), gamma 4	841.8	0.4795	0.02336	0.0001462
A_33_P3216297	NR3C1	nuclear receptor subfamily 3, group C, member 1 (glucocorticoid receptor)	840.7	0.4687	0.02338	0.0001454
A_23_P30024	NFKB1	nuclear factor of kappa light polypeptide gene enhancer in B-cells 1	844.8	0.4867	0.02342	0.0001484
A_23_P329198	NABP1	nucleic acid binding protein 1	846.3	0.4557	0.02345	0.0001495
A_33_P3289356	CD58	CD58 molecule	852.9	0.4483	0.02364	0.0001544
A_23_P209055	CD22	CD22 molecule	852.7	0.4892	0.02376	0.0001543
A_24_P173234	ZNF613	zinc finger protein 613	851.6	0.4835	0.02377	0.0001534
A_23_P203558	HBB	hemoglobin, beta	857.6	0.538	0.02405	0.000158
A_33_P3220827	PEA15	phosphoprotein enriched in astrocytes 15	859.4	0.4583	0.02411	0.0001594
A_33_P3407937	PLCXD1	phosphatidylinositol-specific phospholipase C, X domain containing 1	863.2	0.4558	0.02427	0.0001623
A_24_P11506	KYNU	kynureninase	862.4	0.4636	0.02432	0.0001617
A_23_P258964	IARS	isoleucyl-tRNA synthetase	869.6	0.4803	0.02446	0.0001674
A_24_P172990	AARS	alanyl-tRNA synthetase	868.6	0.4801	0.02448	0.0001666
A_24_P147461	SERPINB8	serpin peptidase inhibitor, clade B (ovalbumin), member 8	868.3	0.4752	0.02459	0.0001664
A_23_P71513	EFR3A	EFR3 homolog A (S. cerevisiae)	873.2	0.4837	0.0246	0.0001702
A_24_P286054	ZFYVE16	zinc finger, FYVE domain containing 16	873	0.4501	0.02472	0.0001701
A_32_P19716	ZNF697	zinc finger protein 697	868.2	0.4786	0.02472	0.0001663
A_24_P943957	PIKFYVE	phosphoinositide kinase, FYVE finger containing	875.5	0.4812	0.02473	0.0001721
A_23_P68007	ATP1B3	ATPase, Na+/K+ transporting, beta 3 polypeptide	882.1	0.4721	0.02537	0.0001775
A_32_P78816	PSPH	phosphoserine phosphatase	883.8	0.6038	0.02543	0.000179
A_32_P60065	F2RL2	coagulation factor II (thrombin) receptor-like 2	891.5	0.5068	0.02622	0.0001855
A_33_P3293049	HLA-DQA1	major histocompatibility complex, class II, DQ alpha 1	901.2	0.4935	0.02682	0.000194
A_24_P45476	XCL1	chemokine (C motif) ligand 1	899.4	0.4715	0.02689	0.0001924
A_23_P17065	CCL20	chemokine (C-C motif) ligand 20	900.7	0.591	0.02691	0.0001935
A_33_P3393796	TRMT5	tRNA methyltransferase 5	899.3	0.5025	0.02703	0.0001923
A_23_P141974	TPM4	tropomyosin 4	907.3	0.451	0.02743	0.0001995
A_33_P3277110	SLC5A3	solute carrier family 5 (sodium/myo-inositol cotransporter), member 3	911.7	0.5013	0.02783	0.0002034
A_33_P3227472	SDSL	serine dehydratase-like	920.9	0.4886	0.02798	0.0002121
A_23_P208900	SEMA6B	sema domain, transmembrane domain (TM), and cytoplasmic domain, (semaphorin) 6B	914.2	0.4806	0.028	0.0002058
A_23_P372923	FGFR1	fibroblast growth factor receptor 1	915.6	0.4872	0.02804	0.0002071
A_33_P3209096	CD58	CD58 molecule	918.3	0.495	0.02809	0.0002097
A_24_P360763	CREM	cAMP responsive element modulator	919.6	0.5013	0.0281	0.0002108
A_23_P143713	APOBEC3G	apolipoprotein B mRNA editing enzyme, catalytic polypeptide-like 3G	920.9	0.4887	0.02812	0.0002121
A_33_P3246829	IL1RN	interleukin 1 receptor antagonist	918.3	0.499	0.02823	0.0002096
A_24_P291826	SYTL3	synaptotagmin-like 3	929.2	0.4866	0.02873	0.0002201
A_23_P19226	DSE	dermatan sulfate epimerase	928.4	0.46	0.02878	0.0002193
A_23_P68970	ARFGAP3	ADP-ribosylation factor GTPase activating protein 3	931.4	0.5028	0.02886	0.0002222
A_33_P3372257	HOMER1	homer homolog 1 (Drosophila)	935.1	0.4724	0.02905	0.0002259
A_23_P205031	COL4A2	collagen, type IV, alpha 2	934	0.4986	0.02905	0.0002248
A_23_P62081	SCG5	secretogranin V (7B2 protein)	937.6	0.4714	0.02922	0.0002284
A_23_P122906	AUTS2	autism susceptibility candidate 2	939.5	0.4798	0.02931	0.0002302
A_23_P31844	ATP6V1B2	ATPase, H+ transporting, lysosomal 56/58kDa, V1 subunit B2	946.3	0.4802	0.03005	0.0002372
A_23_P43175	SEPTIN10	septin 10	947.9	0.4993	0.03011	0.0002388
A_23_P106389	SEMA7A	semaphorin 7A, GPI membrane anchor (John Milton Hagen blood group)	950.6	0.4745	0.03017	0.0002416
A_24_P126406	DNAH17	dynein, axonemal, heavy chain 17	949.8	0.5054	0.0302	0.0002407
A_24_P223124	FNDC3B	fibronectin type III domain containing 3B	959.2	0.5157	0.031	0.0002507
A_23_P42897	MGAM	maltase-glucoamylase (alpha-glucosidase)	959.2	0.4972	0.03114	0.0002506
A_24_P235266	GRB10	growth factor receptor-bound protein 10	965.1	0.5198	0.03163	0.000257
A_23_P256375	STX4	syntaxin 4	966.3	0.4757	0.03164	0.0002584
A_33_P3271051	CYTH3	cytohesin 3	973.5	0.4953	0.03231	0.0002663
A_23_P22672	ALG13	ALG13, UDP-N-acetylglucosaminyltransferase subunit	972.4	0.5019	0.03231	0.000265
A_24_P124624	OLR1	oxidized low density lipoprotein (lectin-like) receptor 1	981.4	0.5001	0.03292	0.0002752
A_23_P91512	CLDN14	claudin 14	980.8	0.505	0.033	0.0002745
A_33_P3277714	BACH2	BTB and CNC homology 1, basic leucine zipper transcription factor 2	980.4	0.5145	0.0331	0.0002741
A_33_P3420235	ARPC5	actin related protein 2/3 complex, subunit 5, 16kDa	990	0.4723	0.03397	0.0002853
A_24_P154948	GARS	glycyl-tRNA synthetase	1004	0.5041	0.03556	0.0003014
A_23_P140256	PNP	purine nucleoside phosphorylase	1007	0.475	0.03592	0.0003058
A_23_P250245	CD72	CD72 molecule	1009	0.5077	0.03609	0.0003087
A_33_P3403867	PMEPA1	prostate transmembrane protein, androgen induced 1	1016	0.4787	0.03632	0.0003163
A_33_P3738458	TNS1	tensin 1	1012	0.497	0.03632	0.0003121
A_33_P3296205	TSC22D1	TSC22 domain family, member 1	1015	0.4639	0.03643	0.0003159
A_24_P148717	CCR1	chemokine (C-C motif) receptor 1	1014	0.4937	0.03643	0.0003144
A_19_P00322299	ZSWIM6	zinc finger, SWIM-type containing 6	1020	0.4827	0.03688	0.0003226
A_23_P253317	GPR171	G protein-coupled receptor 171	1025	0.5212	0.0374	0.0003286
A_33_P3258392	EDN1	endothelin 1	1026	0.4907	0.03741	0.0003301
A_23_P200801	PDE4DIP	phosphodiesterase 4D interacting protein	1029	0.5215	0.03747	0.0003336
A_23_P152066	UBR1	ubiquitin protein ligase E3 component n-recognin 1	1029	0.4904	0.0376	0.0003333
A_23_P27332	TCF4	transcription factor 4	1034	0.5222	0.03767	0.0003398
A_23_P210358	LIMS1	LIM and senescent cell antigen-like domains 1	1031	0.4994	0.03767	0.0003369
A_33_P3308512	SLC16A10	solute carrier family 16 (aromatic amino acid transporter), member 10	1033	0.5209	0.03768	0.0003384
A_24_P928052	NRP1	neuropilin 1	1041	0.4687	0.03824	0.0003494
A_23_P75811	SLC3A2	solute carrier family 3 (amino acid transporter heavy chain), member 2	1039	0.5151	0.03825	0.0003465
A_23_P127676	CTR9	CTR9, Paf1/RNA polymerase II complex component	1040	0.5237	0.03834	0.0003488
A_23_P165879	RAB10	RAB10, member RAS oncogene family	1045	0.5049	0.03839	0.0003552
A_23_P140154	TMEM251	transmembrane protein 251	1045	0.4871	0.03848	0.0003545
A_33_P3296940	FNDC3B	fibronectin type III domain containing 3B	1049	0.5173	0.03877	0.0003602
A_23_P215956	MYC	v-myc avian myelocytomatosis viral oncogene homolog	1051	0.5134	0.03893	0.0003632
A_24_P411121	TNFRSF18	tumor necrosis factor receptor superfamily, member 18	1055	0.5549	0.03926	0.0003694
A_23_P369815	FASLG	Fas ligand (TNF superfamily, member 6)	1059	0.5073	0.03933	0.0003746
A_24_P852756	HLA-DQA2	major histocompatibility complex, class II, DQ alpha 2	1055	0.5005	0.03933	0.0003686
A_24_P935986	BCAT1	branched chain amino-acid transaminase 1, cytosolic	1061	0.4908	0.03945	0.0003773
A_23_P99163	DRAM1	DNA-damage regulated autophagy modulator 1	1059	0.5223	0.03947	0.0003745
A_33_P3285470	BAI1	brain-specific angiogenesis inhibitor 1	1058	0.5557	0.03954	0.0003735
A_23_P68031	STAT4	signal transducer and activator of transcription 4	1063	0.508	0.0397	0.0003813
A_23_P134935	DUSP4	dual specificity phosphatase 4	1067	0.4966	0.04011	0.0003868
A_23_P209625	CYP1B1	cytochrome P450, family 1, subfamily B, polypeptide 1	1070	0.5247	0.04041	0.0003912
A_23_P204208	KLRD1	killer cell lectin-like receptor subfamily D, member 1	1083	0.5274	0.04157	0.0004105
A_33_P3556532	DNAH17	dynein, axonemal, heavy chain 17	1080	0.4888	0.04157	0.0004057
A_23_P76799	BAZ1A	bromodomain adjacent to zinc finger domain, 1A	1079	0.5016	0.04158	0.0004041
A_24_P149036	DPYSL3	dihydropyrimidinase-like 3	1085	0.5492	0.04162	0.0004126
A_23_P137381	ID3	inhibitor of DNA binding 3, dominant negative helix-loop-helix protein	1083	0.5025	0.04172	0.0004104
A_23_P257043	GEM	GTP binding protein overexpressed in skeletal muscle	1083	0.5249	0.0418	0.0004095
A_23_P334870	TMEM217	transmembrane protein 217	1088	0.5242	0.04194	0.0004175
A_23_P151166	HVCN1	hydrogen voltage gated channel 1	1095	0.551	0.043	0.0004297
A_33_P3417990	VRK2	vaccinia related kinase 2	1104	0.5124	0.04338	0.0004435
A_21_P0000064	HPSE	heparanase	1104	0.5015	0.04353	0.0004435
A_24_P304154	AMPD3	adenosine monophosphate deaminase 3	1103	0.5443	0.0436	0.0004424
A_33_P3225327	ATP13A3	ATPase type 13A3	1100	0.5191	0.04362	0.0004375
A_23_P39067	SPIB	Spi-B transcription factor (Spi-1/PU.1 related)	1103	0.5256	0.04371	0.0004418
A_23_P366394	ZAK	sterile alpha motif and leucine zipper containing kinase AZK	1102	0.5178	0.04373	0.0004404
A_33_P3251776	HSD3B7	hydroxy-delta-5-steroid dehydrogenase, 3 beta- and steroid delta-isomerase 7	1113	0.5365	0.04411	0.0004579
A_23_P108785	ACTR3	ARP3 actin-related protein 3 homolog (yeast)	1113	0.5222	0.04425	0.0004576
A_33_P3363245	NXPH4	neurexophilin 4	1111	0.5007	0.04428	0.0004545
A_23_P134755	TRPS1	trichorhinophalangeal syndrome I	1112	0.5463	0.04435	0.0004569
A_24_P200023	IL1R1	interleukin 1 receptor, type I	1117	0.5386	0.04439	0.0004642
A_33_P3241984	PTPN22	protein tyrosine phosphatase, non-receptor type 22 (lymphoid)	1116	0.524	0.04442	0.0004628
A_23_P122662	GFOD1	glucose-fructose oxidoreductase domain containing 1	1120	0.4977	0.04453	0.0004692
A_24_P82880	TPM4	tropomyosin 4	1119	0.4941	0.04453	0.0004675
A_24_P295010	SERPINB9	serpin peptidase inhibitor, clade B (ovalbumin), member 9	1124	0.5121	0.04503	0.0004762
A_23_P139654	KLRC1	killer cell lectin-like receptor subfamily C, member 1	1128	0.5546	0.04546	0.0004825
A_23_P28638	PLEKHB2	pleckstrin homology domain containing, family B (evectins) member 2	1138	0.5371	0.04699	0.0005005
A_33_P3368014	HVCN1	hydrogen voltage gated channel 1	1142	0.5313	0.04715	0.0005077
A_23_P36562	ITGA5	integrin, alpha 5 (fibronectin receptor, alpha polypeptide)	1140	0.5019	0.04717	0.0005043
A_33_P3294578	PRKCI	protein kinase C, iota	1141	0.5083	0.0472	0.0005065
A_23_P171237	ACRC	acidic repeat containing	1146	0.5301	0.04743	0.0005145
A_23_P145694	ASNS	asparagine synthetase (glutamine-hydrolyzing)	1145	0.5362	0.04747	0.000513
A_24_P81947	CORO1C	coronin, actin binding protein, 1C	1148	0.5174	0.04752	0.0005191
A_24_P413126	PMEPA1	prostate transmembrane protein, androgen induced 1	1148	0.506	0.04767	0.000519
A_33_P3406567	MS4A1	membrane-spanning 4-domains, subfamily A, member 1	1151	0.5434	0.04784	0.0005245
A_33_P3290343	CYP1B1	cytochrome P450, family 1, subfamily B, polypeptide 1	1157	0.5316	0.04854	0.0005341

## Sheet: TOCIvsMTX_up
ProbeName	GeneSymbol	GeneName	Rank Product	FC	adj.p-value	p-value
A_33_P3379396	KRT1	keratin 1, type II	393.8	2.799	0.04591	5.355e-06
A_23_P71037	IL6	interleukin 6	385.4	2.146	0.06245	4.856e-06
A_33_P3379039	IGLL5	immunoglobulin lambda-like polypeptide 5	379.4	2.553	0.1162	4.517e-06

## Sheet: TOCIvsMTX_dwn
ProbeName	GeneSymbol	GeneName	Rank Product	FC	adj.p-value	p-value
A_23_P53137	HBG1	hemoglobin, gamma A	268.1	0.3059	0.01159	9.011e-07
A_33_P3333982	PDE4DIP	phosphodiesterase 4D interacting protein	233	0.2889	0.01188	4.62e-07
A_24_P289404	RPS26	ribosomal protein S26	310.5	0.3928	0.01539	1.795e-06

## Sheet: ABAvsHD_up
ProbeName	GeneSymbol	GeneName	Rank Product	FC	adj.p-value	p-value
A_23_P393620	TFPI2	tissue factor pathway inhibitor 2	64.56	4.91	1.739e-05	6.762e-10
A_23_P71037	IL6	interleukin 6	82.05	5.421	2.08e-05	2.426e-09
A_24_P277367	CXCL5	chemokine (C-X-C motif) ligand 5	76.02	4.679	2.083e-05	1.62e-09
A_23_P72096	IL1A	interleukin 1, alpha	93.68	4.919	3.125e-05	4.859e-09
A_23_P17065	CCL20	chemokine (C-C motif) ligand 20	107.8	3.349	5.179e-05	1.007e-08
A_23_P133408	CSF2	colony stimulating factor 2 (granulocyte-macrophage)	120.2	4.192	7.509e-05	1.752e-08
A_23_P501754	CSF3	colony stimulating factor 3 (granulocyte)	137.4	3.365	0.0001267	3.449e-08
A_23_P376488	TNF	tumor necrosis factor	192.1	3.013	0.0005845	1.818e-07
A_33_P3333982	PDE4DIP	phosphodiesterase 4D interacting protein	198.6	3.05	0.0006108	2.137e-07
A_23_P13094	MMP10	matrix metallopeptidase 10 (stromelysin 2)	234.7	2.868	0.001232	4.79e-07
A_33_P3718269	MIR146A	microRNA 146a	244	2.127	0.001347	5.759e-07
A_33_P3330264	CXCL1	chemokine (C-X-C motif) ligand 1 (melanoma growth stimulating activity, alpha)	275.1	2.597	0.002181	1.017e-06
A_23_P151975	RHCG	Rh family, C glycoprotein	280.9	2.415	0.002224	1.124e-06
A_23_P218626	NEU4	sialidase 4	302.8	2.748	0.002567	1.597e-06
A_33_P3386547	SGPP2	sphingosine-1-phosphate phosphatase 2	301.5	2.431	0.002682	1.564e-06
A_23_P7144	CXCL1	chemokine (C-X-C motif) ligand 1 (melanoma growth stimulating activity, alpha)	314.4	2.47	0.002718	1.902e-06
A_23_P1691	MMP1	matrix metallopeptidase 1 (interstitial collagenase)	301.4	3.064	0.002871	1.563e-06
A_24_P183150	CXCL3	chemokine (C-X-C motif) ligand 3	314.4	2.538	0.002877	1.901e-06
A_33_P3242623	SLC7A11	solute carrier family 7 (anionic amino acid transporter light chain, xc- system), member 11	354.1	2.567	0.004236	3.293e-06
A_33_P3372742	KRTAP5-11	keratin associated protein 5-11	353.9	1.998	0.00445	3.287e-06
A_23_P40174	MMP9	matrix metallopeptidase 9 (gelatinase B, 92kDa gelatinase, 92kDa type IV collagenase)	364.5	2.269	0.004608	3.762e-06
A_23_P132874	CMSS1	cms1 ribosomal small subunit homolog (yeast)	370.5	2.718	0.004744	4.057e-06
A_23_P165624	TNFAIP6	tumor necrosis factor, alpha-induced protein 6	380.6	2.338	0.004915	4.586e-06
A_32_P74409	C11orf96	chromosome 11 open reading frame 96	379.8	2.44	0.00508	4.543e-06
A_23_P113793	ZBED2	zinc finger, BED-type containing 2	402.8	2.365	0.005865	5.928e-06
A_33_P3226832	F3	coagulation factor III (thromboplastin, tissue factor)	401.4	2.588	0.006007	5.838e-06
A_23_P207564	CCL4L2	chemokine (C-C motif) ligand 4-like 2	439.8	2.094	0.008393	8.811e-06
A_23_P130194	PYCR1	pyrroline-5-carboxylate reductase 1	446.1	2.235	0.008625	9.389e-06
A_33_P3420446	LRRD1	leucine-rich repeats and death domain containing 1	453.9	2.144	0.008999	1.015e-05
A_23_P107283	HOXB2	homeobox B2	474.6	2.021	0.01062	1.239e-05
A_23_P21548	ARHGAP10	Rho GTPase activating protein 10	485.1	2.016	0.01132	1.365e-05
A_23_P372946	TM4SF19	transmembrane 4 L six family member 19	491.4	1.778	0.01162	1.446e-05
A_24_P228130	CCL3L3	chemokine (C-C motif) ligand 3-like 3	503.9	2.089	0.01259	1.616e-05
A_33_P3296181	CCL3L3	chemokine (C-C motif) ligand 3-like 3	521.8	2.215	0.01426	1.885e-05
A_33_P3272231	MFSD2A	major facilitator superfamily domain containing 2A	532.4	2.111	0.01513	2.058e-05
A_33_P3372099	DDIT4L	DNA-damage-inducible transcript 4-like	537.3	2.286	0.01532	2.144e-05
A_33_P3209866	KANK1	KN motif and ankyrin repeat domains 1	548.8	2.063	0.01635	2.352e-05
A_33_P3399755	EPB42	erythrocyte membrane protein band 4.2	574	1.728	0.01887	2.861e-05
A_23_P500130	KANK1	KN motif and ankyrin repeat domains 1	572	2.105	0.01907	2.817e-05
A_24_P250922	PTGS2	prostaglandin-endoperoxide synthase 2 (prostaglandin G/H synthase and cyclooxygenase)	605	2.037	0.02312	3.595e-05
A_23_P259692	PSAT1	phosphoserine aminotransferase 1	610.2	2.26	0.02341	3.731e-05
A_23_P359277	ELOVL7	ELOVL fatty acid elongase 7	615.3	1.989	0.02369	3.868e-05
A_33_P3351120	TXNRD1	thioredoxin reductase 1	622.6	1.971	0.02435	4.071e-05
A_23_P419714	BTBD11	BTB (POZ) domain containing 11	637.1	1.993	0.02627	4.493e-05
A_33_P3319925	IRG1	immunoresponsive 1 homolog (mouse)	645	1.696	0.0265	4.74e-05
A_24_P304154	AMPD3	adenosine monophosphate deaminase 3	643.9	1.918	0.02689	4.704e-05
A_33_P3368830	LY9	lymphocyte antigen 9	663.5	1.852	0.02927	5.349e-05
A_23_P53137	HBG1	hemoglobin, gamma A	669.1	1.628	0.02973	5.548e-05
A_33_P3296205	TSC22D1	TSC22 domain family, member 1	683.9	1.941	0.03073	6.092e-05
A_23_P26024	C15orf48	chromosome 15 open reading frame 48	682.3	1.863	0.03102	6.031e-05
A_23_P31073	MYB	v-myb avian myeloblastosis viral oncogene homolog	681.6	2.212	0.03152	6.005e-05
A_24_P788878	C2CD4B	C2 calcium-dependent domain containing 4B	696	1.854	0.03246	6.563e-05
A_33_P3405424	IL4I1	interleukin 4 induced 1	703.4	1.919	0.03332	6.866e-05
A_23_P255104	LHFPL2	lipoma HMGIC fusion partner-like 2	710.6	1.882	0.03415	7.169e-05
A_23_P122863	GRB10	growth factor receptor-bound protein 10	716.6	1.969	0.03476	7.432e-05
A_24_P257416	CXCL2	chemokine (C-X-C motif) ligand 2	721.1	1.851	0.03505	7.631e-05
A_23_P210465	PI3	peptidase inhibitor 3, skin-derived	728.8	1.924	0.03539	7.98e-05
A_23_P106362	AQP9	aquaporin 9	741.7	1.807	0.03747	8.596e-05
A_23_P359245	MET	MET proto-oncogene, receptor tyrosine kinase	747.2	1.983	0.03803	8.871e-05
A_24_P77082	KMO	kynurenine 3-monooxygenase (kynurenine 3-hydroxylase)	764.3	1.713	0.04049	9.761e-05
A_23_P59637	DOCK4	dedicator of cytokinesis 4	782.7	1.947	0.04403	0.0001078
A_23_P331049	DPYSL4	dihydropyrimidinase-like 4	787.3	1.722	0.04443	0.0001106
A_33_P3326992	PDE4DIP	phosphodiesterase 4D interacting protein	794.3	1.617	0.04471	0.0001147
A_33_P3311267	KRTAP19-2	keratin associated protein 19-2	791.5	1.902	0.04472	0.000113
A_23_P94533	CTSL	cathepsin L	804.3	1.979	0.04642	0.0001209
A_23_P62647	SLAMF1	signaling lymphocytic activation molecule family member 1	809.7	1.842	0.04704	0.0001244
A_33_P3354607	CCL4L2	chemokine (C-C motif) ligand 4-like 2	821.9	2.057	0.04864	0.0001324
A_23_P89431	CCL2	chemokine (C-C motif) ligand 2	821.5	1.71	0.04923	0.0001321
A_33_P3329078	HBG1	hemoglobin, gamma A	835.6	1.558	0.04928	0.0001418
A_23_P204947	GJB2	gap junction protein, beta 2, 26kDa	839.6	1.797	0.04961	0.0001447
A_23_P94754	TNFSF15	tumor necrosis factor (ligand) superfamily, member 15	834.9	1.796	0.0498	0.0001413
A_23_P31765	PKIA	protein kinase (cAMP-dependent, catalytic) inhibitor alpha	834.5	1.929	0.05039	0.0001411
A_24_P245379	SERPINB2	serpin peptidase inhibitor, clade B (ovalbumin), member 2	833.7	2.006	0.05089	0.0001405

## Sheet: ABAvsHD_dwn
ProbeName	GeneSymbol	GeneName	Rank Product	FC	adj.p-value	p-value
A_23_P324384	RPS4Y2	ribosomal protein S4, Y-linked 2	71.93	0.142	3.105e-05	1.207e-09
A_23_P206760	HP	haptoglobin	225.9	0.3812	0.003416	3.984e-07
A_33_P3224331	DDX3Y	DEAD (Asp-Glu-Ala-Asp) box helicase 3, Y-linked	218.1	0.1687	0.004328	3.365e-07
A_23_P259314	RPS4Y1	ribosomal protein S4, Y-linked 1	252.2	0.1397	0.004342	6.752e-07
A_23_P137238	KDM5D	lysine (K)-specific demethylase 5D	267.4	0.4484	0.004579	8.902e-07
A_23_P253791	CAMP	cathelicidin antimicrobial peptide	282.4	0.3629	0.00494	1.152e-06
A_33_P3379396	KRT1	keratin 1, type II	368.1	0.4259	0.01446	3.935e-06
A_24_P341000	LMO7DN	LMO7 downstream neighbor	413.1	0.5423	0.02139	6.652e-06
A_33_P3292769	NFAM1	NFAT activating protein with ITAM motif 1	475.7	0.4395	0.02927	1.252e-05
A_23_P110791	CSF1R	colony stimulating factor 1 receptor	467.9	0.4533	0.02991	1.163e-05
A_24_P375205	MKL2	MKL/myocardin-like 2	463.4	0.496	0.03182	1.113e-05
A_23_P166848	LTF	lactotransferrin	521.8	0.5072	0.03728	1.884e-05
A_23_P31816	DEFA3	defensin, alpha 3, neutrophil-specific	519.7	0.515	0.03969	1.852e-05
A_23_P500433	CARD9	caspase recruitment domain family, member 9	542.8	0.4577	0.04118	2.242e-05
A_23_P91390	THBD	thrombomodulin	570.1	0.4626	0.04763	2.778e-05

## Sheet: ETAvsHD_up
ProbeName	GeneSymbol	GeneName	Rank Product	FC	adj.p-value	p-value
A_33_P3420446	LRRD1	leucine-rich repeats and death domain containing 1	225	2.987	0.002516	3.912e-07
A_23_P86470	CH25H	cholesterol 25-hydroxylase	172	3.428	0.002721	1.058e-07
A_33_P3316068	CA5B	carbonic anhydrase VB, mitochondrial	223.4	2.932	0.003239	3.778e-07
A_33_P3399755	EPB42	erythrocyte membrane protein band 4.2	269.6	2.624	0.003968	9.257e-07
A_33_P3378126	FBXO32	F-box protein 32	262.7	2.561	0.00421	8.184e-07
A_24_P38081	FKBP5	FK506 binding protein 5	219.7	2.529	0.004482	3.485e-07
A_23_P433188	GZF1	GDNF-inducible zinc finger protein 1	315.7	2.381	0.005545	1.94e-06
A_23_P131846	SNAI1	snail family zinc finger 1	310.6	2.409	0.005782	1.798e-06
A_23_P406385	FBXL16	F-box and leucine-rich repeat protein 16	304.3	2.778	0.006001	1.633e-06
A_32_P195401	FAM117B	family with sequence similarity 117, member B	342.6	2.395	0.006065	2.83e-06
A_23_P140384	CTSG	cathepsin G	338.6	2.496	0.006271	2.682e-06
A_33_P3395605	TMEM119	transmembrane protein 119	336.7	2.308	0.006717	2.611e-06
A_23_P137543	ZNF362	zinc finger protein 362	373.9	2.36	0.006795	4.227e-06
A_33_P3287959	RASA4	RAS p21 protein activator 4	371.6	2.337	0.007047	4.11e-06
A_33_P3208970	ZNF683	zinc finger protein 683	360.7	2.209	0.007093	3.585e-06
A_24_P412734	PRSS36	protease, serine, 36	366.8	2.382	0.007117	3.874e-06
A_23_P159125	SLC16A5	solute carrier family 16 (monocarboxylate transporter), member 5	391.8	2.302	0.007478	5.233e-06
A_23_P21363	AHNAK	AHNAK nucleoprotein	390.9	2.251	0.007831	5.176e-06
A_23_P106194	FOS	FBJ murine osteosarcoma viral oncogene homolog	405.6	2.258	0.008284	6.119e-06
A_23_P326080	DEFA4	defensin, alpha 4, corticostatin	435.9	1.769	0.009472	8.47e-06
A_23_P23279	RCSD1	RCSD domain containing 1	435.1	2.262	0.009819	8.399e-06
A_23_P252306	ID1	inhibitor of DNA binding 1, dominant negative helix-loop-helix protein	433.9	2.351	0.01016	8.292e-06
A_19_P00809417	ATF7IP2	activating transcription factor 7 interacting protein 2	433.2	2.353	0.01059	8.232e-06
A_23_P31873	RAB11FIP1	RAB11 family interacting protein 1 (class I)	456.4	2.142	0.01115	1.04e-05
A_23_P89941	CDKN2D	cyclin-dependent kinase inhibitor 2D (p19, inhibits CDK4)	481.9	2.138	0.01363	1.325e-05
A_33_P3293524	NEURL1	neuralized E3 ubiquitin protein ligase 1	487.8	2.308	0.01383	1.398e-05
A_24_P252996	FOLR3	folate receptor 3 (gamma)	506.4	2.637	0.01573	1.651e-05
A_33_P3249595	BCL11A	B-cell CLL/lymphoma 11A (zinc finger protein)	518.5	2.131	0.01683	1.832e-05
A_23_P138725	MARVELD1	MARVEL domain containing 1	525.2	2.202	0.0172	1.939e-05
A_33_P3311267	KRTAP19-2	keratin associated protein 19-2	541.5	2.45	0.01782	2.217e-05
A_23_P392126	LYRM9	LYR motif containing 9	539	2.078	0.01803	2.174e-05
A_24_P20630	LEF1	lymphoid enhancer-binding factor 1	536.4	2.019	0.01824	2.128e-05
A_24_P372625	RNF141	ring finger protein 141	549.3	2.083	0.01841	2.361e-05
A_23_P155765	HMGB2	high mobility group box 2	559.9	2.05	0.01941	2.566e-05
A_33_P3264272	SYF2	SYF2 pre-mRNA-splicing factor	581.8	1.982	0.02053	3.033e-05
A_33_P3266010	RIN1	Ras and Rab interactor 1	578.8	2.164	0.02063	2.967e-05
A_33_P3302165	ABHD8	abhydrolase domain containing 8	577.6	2.16	0.02101	2.941e-05
A_23_P52207	BAMBI	BMP and activin membrane-bound inhibitor	576.3	2.045	0.02139	2.911e-05
A_23_P206760	HP	haptoglobin	591.6	1.999	0.02151	3.262e-05
A_33_P3379039	IGLL5	immunoglobulin lambda-like polypeptide 5	614	2	0.02347	3.833e-05
A_23_P207742	THRA	thyroid hormone receptor, alpha	620.8	2.257	0.0235	4.019e-05
A_33_P3381483	ZNF331	zinc finger protein 331	611.4	1.986	0.0236	3.762e-05
A_23_P361773	CCND3	cyclin D3	618.4	2.147	0.02365	3.954e-05
A_24_P239076	IGLL1	immunoglobulin lambda-like polypeptide 1	625	1.776	0.02365	4.138e-05
A_23_P49816	ADAP2	ArfGAP with dual PH domains 2	609.9	2.074	0.02394	3.723e-05
A_23_P71037	IL6	interleukin 6	642	1.783	0.02489	4.645e-05
A_24_P260639	HIST1H1D	histone cluster 1, H1d	640.6	1.999	0.02519	4.603e-05
A_23_P113825	NACC2	NACC family member 2, BEN and BTB (POZ) domain containing	663.2	1.976	0.02747	5.341e-05
A_23_P30243	ERAP2	endoplasmic reticulum aminopeptidase 2	662.9	1.873	0.02798	5.33e-05
A_23_P316460	ZBED6CL	ZBED6 C-terminal like	691.7	1.966	0.03225	6.394e-05
A_24_P323941	FAM209A	family with sequence similarity 209, member A	700.8	1.981	0.03342	6.757e-05
A_33_P3281695	NLRP3	NLR family, pyrin domain containing 3	718.5	1.721	0.03648	7.517e-05
A_23_P132121	SIK1	salt-inducible kinase 1	739.3	1.921	0.04039	8.48e-05
A_33_P3344504	APBA2	amyloid beta (A4) precursor protein-binding, family A, member 2	747.7	1.921	0.0416	8.895e-05
A_33_P3307955	ABCD3	ATP-binding cassette, sub-family D (ALD), member 3	758.1	1.931	0.04255	9.43e-05
A_33_P3233659	RPP30	ribonuclease P/MRP 30kDa subunit	763.7	1.923	0.04313	9.727e-05
A_23_P24077	C10orf54	chromosome 10 open reading frame 54	757.7	1.955	0.04322	9.409e-05
A_24_P156288	GZF1	GDNF-inducible zinc finger protein 1	771.2	1.925	0.04418	0.0001013
A_33_P3241786	ADD2	adducin 2 (beta)	778.2	1.929	0.04512	0.0001053
A_23_P38427	RAB11FIP4	RAB11 family interacting protein 4 (class II)	782.5	1.913	0.04542	0.0001077
A_32_P118586	DENND6A	DENN/MADD domain containing 6A	787	2.025	0.04578	0.0001104
A_23_P96087	H1FX	H1 histone family, member X	797.2	1.864	0.04681	0.0001165
A_23_P252283	RNF135	ring finger protein 135	800.5	1.964	0.0469	0.0001185
A_33_P3417620	ZRSR2	zinc finger (CCCH type), RNA-binding motif and serine/arginine rich 2	796.8	1.849	0.04747	0.0001163
A_24_P241815	JUNB	jun B proto-oncogene	807.9	1.932	0.04801	0.0001232

## Sheet: ETAvsHD_dwn
ProbeName	GeneSymbol	GeneName	Rank Product	FC	adj.p-value	p-value
A_23_P1691	MMP1	matrix metallopeptidase 1 (interstitial collagenase)	77.75	0.1372	4.695e-05	1.825e-09
A_33_P3333982	PDE4DIP	phosphodiesterase 4D interacting protein	90.03	0.2157	5.077e-05	3.948e-09
A_21_P0000160	TM4SF19	transmembrane 4 L six family member 19	131.6	0.2126	0.0002381	2.777e-08
A_23_P214079	SPINK1	serine peptidase inhibitor, Kazal type 1	175.7	0.2478	0.0007555	1.175e-07
A_23_P43107	DCSTAMP	dendrocyte expressed seven transmembrane protein	210	0.2707	0.001203	2.806e-07
A_23_P50946	RAMP1	receptor (G protein-coupled) activity modifying protein 1	224	0.3	0.001232	3.831e-07
A_23_P51936	TNFRSF9	tumor necrosis factor receptor superfamily, member 9	204.2	0.2863	0.00126	2.45e-07
A_23_P372946	TM4SF19	transmembrane 4 L six family member 19	222.1	0.2318	0.00135	3.673e-07
A_23_P13094	MMP10	matrix metallopeptidase 10 (stromelysin 2)	241.2	0.2822	0.001404	5.46e-07
A_33_P3376971	CHAC1	ChaC glutathione-specific gamma-glutamylcyclotransferase 1	237.4	0.2692	0.001445	5.057e-07
A_33_P3387796	PHLDB1	pleckstrin homology-like domain, family B, member 1	251	0.2816	0.001543	6.598e-07
A_23_P89431	CCL2	chemokine (C-C motif) ligand 2	265.1	0.2721	0.001692	8.552e-07
A_33_P3232692	IL24	interleukin 24	260.7	0.292	0.001693	7.901e-07
A_23_P97394	BCAR3	breast cancer anti-estrogen resistance 3	283.7	0.3216	0.002019	1.177e-06
A_23_P109913	CXCR6	chemokine (C-X-C motif) receptor 6	280.1	0.3137	0.002035	1.108e-06
A_23_P218626	NEU4	sialidase 4	288.5	0.3458	0.002048	1.274e-06
A_33_P3413840	GK	glycerol kinase	313.4	0.3474	0.002096	1.874e-06
A_23_P56559	DHRS9	dehydrogenase/reductase (SDR family) member 9	295.5	0.3952	0.002155	1.424e-06
A_23_P7313	SPP1	secreted phosphoprotein 1	312.5	0.2626	0.002162	1.85e-06
A_23_P252062	PPARG	peroxisome proliferator-activated receptor gamma	299.4	0.3136	0.002164	1.515e-06
A_23_P24555	PHLDB1	pleckstrin homology-like domain, family B, member 1	310.5	0.3572	0.002199	1.795e-06
A_23_P331049	DPYSL4	dihydropyrimidinase-like 4	304.6	0.3229	0.002221	1.641e-06
A_23_P94754	TNFSF15	tumor necrosis factor (ligand) superfamily, member 15	320.5	0.3262	0.002229	2.08e-06
A_23_P168951	ZHX2	zinc fingers and homeoboxes 2	309.3	0.3193	0.002266	1.762e-06
A_33_P3246829	IL1RN	interleukin 1 receptor antagonist	345.7	0.3594	0.002712	2.952e-06
A_33_P3224331	DDX3Y	DEAD (Asp-Glu-Ala-Asp) box helicase 3, Y-linked	338.1	0.3595	0.002742	2.665e-06
A_33_P3286157	TNFRSF4	tumor necrosis factor receptor superfamily, member 4	345.1	0.3687	0.002788	2.927e-06
A_23_P331928	CD109	CD109 molecule	344.4	0.2856	0.00287	2.901e-06
A_23_P500130	KANK1	KN motif and ankyrin repeat domains 1	356.8	0.3635	0.003027	3.413e-06
A_33_P3219785	SOWAHC	sosondowah ankyrin repeat domain family member C	371.5	0.3344	0.003105	4.105e-06
A_33_P3784253	PAK1	p21 protein (Cdc42/Rac)-activated kinase 1	371.1	0.3783	0.003182	4.082e-06
A_23_P128698	SPRY2	sprouty homolog 2 (Drosophila)	366.2	0.3191	0.003188	3.842e-06
A_33_P3233906	RAMP1	receptor (G protein-coupled) activity modifying protein 1	363.7	0.3368	0.003193	3.724e-06
A_23_P327519	STARD4	StAR-related lipid transfer (START) domain containing 4	379	0.3646	0.003212	4.496e-06
A_23_P113793	ZBED2	zinc finger, BED-type containing 2	369.8	0.3696	0.003233	4.022e-06
A_24_P77082	KMO	kynurenine 3-monooxygenase (kynurenine 3-hydroxylase)	379	0.3566	0.003304	4.496e-06
A_23_P136683	HLA-DQB1	major histocompatibility complex, class II, DQ beta 1	392.7	0.4525	0.003674	5.285e-06
A_23_P324384	RPS4Y2	ribosomal protein S4, Y-linked 2	397.2	0.4288	0.003769	5.569e-06
A_23_P259314	RPS4Y1	ribosomal protein S4, Y-linked 1	405.7	0.4556	0.004043	6.13e-06
A_23_P122924	INHBA	inhibin, beta A	446.2	0.3821	0.005899	9.403e-06
A_23_P70168	TARS	threonyl-tRNA synthetase	449.1	0.3727	0.005927	9.679e-06
A_23_P69810	AGPAT9	1-acylglycerol-3-phosphate O-acyltransferase 9	445.9	0.3848	0.006028	9.375e-06
A_23_P87150	LPXN	leupaxin	501.2	0.399	0.009437	1.578e-05
A_23_P214766	HIVEP2	human immunodeficiency virus type I enhancer binding protein 2	510.1	0.4104	0.009537	1.706e-05
A_23_P78037	CCL7	chemokine (C-C motif) ligand 7	508.2	0.4056	0.009585	1.677e-05
A_23_P251075	MAMLD1	mastermind-like domain containing 1	505.8	0.3992	0.009598	1.642e-05
A_23_P256107	HPSE	heparanase	535.7	0.4082	0.01157	2.115e-05
A_23_P203888	MMP19	matrix metallopeptidase 19	538.6	0.4047	0.01161	2.166e-05
A_33_P3246985	PDE4DIP	phosphodiesterase 4D interacting protein	545.4	0.459	0.01177	2.289e-05
A_33_P3245908	C10orf128	chromosome 10 open reading frame 128	544.6	0.3978	0.01193	2.273e-05
A_21_P0000024	FLT1	fms-related tyrosine kinase 1	554.2	0.3967	0.01238	2.455e-05
A_23_P118643	EIF4E	eukaryotic translation initiation factor 4E	564	0.4037	0.01311	2.651e-05
A_33_P3350726	PPARG	peroxisome proliferator-activated receptor gamma	584.5	0.4097	0.01503	3.097e-05
A_23_P116512	PRR5L	proline rich 5 like	591.6	0.4264	0.01526	3.262e-05
A_33_P3290780	IL24	interleukin 24	590.4	0.4522	0.0154	3.234e-05
A_23_P143713	APOBEC3G	apolipoprotein B mRNA editing enzyme, catalytic polypeptide-like 3G	599.1	0.4355	0.01582	3.445e-05
A_33_P3277447	SLC26A2	solute carrier family 26 (anion exchanger), member 2	616	0.4926	0.01724	3.887e-05
A_23_P202881	FEZ1	fasciculation and elongation protein zeta 1 (zygin I)	615.8	0.4452	0.01751	3.881e-05
A_24_P365025	SPAG9	sperm associated antigen 9	629.1	0.4347	0.01856	4.257e-05
A_33_P3209866	KANK1	KN motif and ankyrin repeat domains 1	638.3	0.421	0.01943	4.532e-05
A_23_P47682	NRIP3	nuclear receptor interacting protein 3	647.2	0.4265	0.02028	4.81e-05
A_33_P3244956	NRIP3	nuclear receptor interacting protein 3	653.2	0.414	0.02043	5.003e-05
A_23_P50907	ITGAV	integrin, alpha V	651.1	0.5107	0.02047	4.934e-05
A_33_P3242623	SLC7A11	solute carrier family 7 (anionic amino acid transporter light chain, xc- system), member 11	662.6	0.4735	0.02073	5.319e-05
A_23_P416774	CLIC5	chloride intracellular channel 5	660.4	0.4824	0.02075	5.244e-05
A_23_P369815	FASLG	Fas ligand (TNF superfamily, member 6)	659.7	0.4583	0.02098	5.221e-05
A_23_P151506	PLEK2	pleckstrin 2	667.9	0.4688	0.02113	5.504e-05
A_23_P305092	CRTAM	cytotoxic and regulatory T cell molecule	674.4	0.4502	0.0217	5.736e-05
A_24_P353638	SLAMF7	SLAM family member 7	678.2	0.4646	0.02191	5.878e-05
A_33_P3390057	TM4SF1	transmembrane 4 L six family member 1	682	0.6365	0.02212	6.02e-05
A_24_P406986	SLC43A3	solute carrier family 43, member 3	687.9	0.4504	0.02262	6.243e-05
A_24_P349560	EIF4E	eukaryotic translation initiation factor 4E	690.9	0.4305	0.02273	6.363e-05
A_24_P940166	PAPSS2	3'-phosphoadenosine 5'-phosphosulfate synthase 2	696.2	0.4559	0.02316	6.572e-05
A_24_P45476	XCL1	chemokine (C motif) ligand 1	698.6	0.464	0.02319	6.671e-05
A_33_P3354607	CCL4L2	chemokine (C-C motif) ligand 4-like 2	702.9	0.6212	0.02348	6.845e-05
A_33_P3227472	SDSL	serine dehydratase-like	713.1	0.5096	0.02463	7.278e-05
A_23_P351148	SH2D1B	SH2 domain containing 1B	718.7	0.5288	0.02481	7.523e-05
A_23_P76488	EMP1	epithelial membrane protein 1	717.2	0.4884	0.02491	7.459e-05
A_23_P410859	ZSWIM6	zinc finger, SWIM-type containing 6	724.1	0.4381	0.02497	7.768e-05
A_33_P3403867	PMEPA1	prostate transmembrane protein, androgen induced 1	728.5	0.4329	0.025	7.97e-05
A_23_P25503	FNDC3A	fibronectin type III domain containing 3A	723.6	0.4806	0.02521	7.743e-05
A_24_P183094	ATP13A3	ATPase type 13A3	732.1	0.4964	0.02521	8.135e-05
A_24_P413126	PMEPA1	prostate transmembrane protein, androgen induced 1	728	0.4528	0.02522	7.943e-05
A_23_P146058	ATP6V1C1	ATPase, H+ transporting, lysosomal 42kDa, V1 subunit C1	741.8	0.459	0.02634	8.601e-05
A_24_P124624	OLR1	oxidized low density lipoprotein (lectin-like) receptor 1	749.8	0.5226	0.02692	9.002e-05
A_23_P356616	ABTB2	ankyrin repeat and BTB (POZ) domain containing 2	762.1	0.451	0.02696	9.642e-05
A_22_P00012594	SNUPN	snurportin 1	752.3	0.4641	0.02699	9.13e-05
A_24_P411561	HAVCR2	hepatitis A virus cellular receptor 2	760.4	0.4183	0.02699	9.551e-05
A_23_P257593	LOH12CR1	loss of heterozygosity, 12, chromosomal region 1	748.3	0.45	0.02701	8.927e-05
A_33_P3246833	IL1RN	interleukin 1 receptor antagonist	759.6	0.4612	0.02718	9.51e-05
A_32_P203300	EIF4E	eukaryotic translation initiation factor 4E	766.8	0.4604	0.02736	9.893e-05
A_23_P259692	PSAT1	phosphoserine aminotransferase 1	770.8	0.4804	0.02738	0.0001011
A_23_P351275	UPP1	uridine phosphorylase 1	769.2	0.4353	0.02743	0.0001003
A_23_P259506	CYSTM1	cysteine-rich transmembrane module containing 1	759.6	0.4612	0.02748	9.508e-05
A_23_P369899	TMEM158	transmembrane protein 158 (gene/pseudogene)	757.8	0.4378	0.02752	9.416e-05
A_33_P3301709	GNG4	guanine nucleotide binding protein (G protein), gamma 4	782.5	0.4663	0.028	0.0001078
A_23_P412321	CCR5	chemokine (C-C motif) receptor 5 (gene/pseudogene)	782.1	0.4646	0.02822	0.0001075
A_33_P3376965	CHAC1	ChaC glutathione-specific gamma-glutamylcyclotransferase 1	780.3	0.5025	0.02823	0.0001065
A_33_P3276703	VGF	VGF nerve growth factor inducible	778.7	0.4945	0.02829	0.0001056
A_23_P363769	KRT86	keratin 86, type II	804.2	0.4943	0.03077	0.0001208
A_23_P62890	GBP1	guanylate binding protein 1, interferon-inducible	802.6	0.5539	0.03082	0.0001198
A_23_P30024	NFKB1	nuclear factor of kappa light polypeptide gene enhancer in B-cells 1	809.5	0.5016	0.03132	0.0001242
A_23_P166848	LTF	lactotransferrin	813.5	0.6101	0.03167	0.0001268
A_23_P114299	CXCR3	chemokine (C-X-C motif) receptor 3	818.7	0.5199	0.0319	0.0001302
A_24_P245379	SERPINB2	serpin peptidase inhibitor, clade B (ovalbumin), member 2	818.3	0.5092	0.03214	0.00013
A_24_P341000	LMO7DN	LMO7 downstream neighbor	822	0.6296	0.03214	0.0001325
A_23_P76799	BAZ1A	bromodomain adjacent to zinc finger domain, 1A	831.4	0.4837	0.03306	0.0001388
A_33_P3323939	LIPN	lipase, family member N	834.1	0.5148	0.0332	0.0001407
A_23_P112061	HGSNAT	heparan-alpha-glucosaminide N-acetyltransferase	830.8	0.4803	0.03329	0.0001385
A_33_P3376140	KCNJ15	potassium channel, inwardly rectifying subfamily J, member 15	840.9	0.5164	0.03343	0.0001456
A_23_P41424	SLC39A8	solute carrier family 39 (zinc transporter), member 8	838.6	0.5025	0.03366	0.0001439
A_33_P3271051	CYTH3	cytohesin 3	840.4	0.4618	0.03366	0.0001453
A_24_P410952	PEA15	phosphoprotein enriched in astrocytes 15	849.6	0.4988	0.0337	0.000152
A_23_P215175	ABCF2	ATP-binding cassette, sub-family F (GCN20), member 2	849.6	0.5179	0.03399	0.000152
A_23_P151046	KLRC1	killer cell lectin-like receptor subfamily C, member 1	849.1	0.5135	0.03421	0.0001516
A_32_P184488	PHLDB3	pleckstrin homology-like domain, family B, member 3	847.9	0.4681	0.0343	0.0001507
A_23_P253791	CAMP	cathelicidin antimicrobial peptide	862	0.6134	0.03517	0.0001614
A_23_P386320	MFI2	antigen p97 (melanoma associated) identified by monoclonal antibodies 133.2 and 96.5	861.5	0.5013	0.03539	0.000161
A_33_P3386671	RORC	RAR-related orphan receptor C	866.5	0.496	0.03565	0.0001649
A_23_P22672	ALG13	ALG13, UDP-N-acetylglucosaminyltransferase subunit	873.1	0.5474	0.03648	0.0001702
A_23_P319617	CHST7	carbohydrate (N-acetylglucosamine 6-O) sulfotransferase 7	875.7	0.5082	0.03662	0.0001723
A_24_P147461	SERPINB8	serpin peptidase inhibitor, clade B (ovalbumin), member 8	880.9	0.4948	0.03722	0.0001766
A_33_P3805090	FNIP2	folliculin interacting protein 2	882.6	0.4977	0.03722	0.000178
A_23_P30900	HLA-DQA2	major histocompatibility complex, class II, DQ alpha 2	885.5	0.4615	0.03743	0.0001804
A_24_P27412	SNUPN	snurportin 1	890.3	0.502	0.03766	0.0001845
A_21_P0000035	TMEM217	transmembrane protein 217	889.1	0.4802	0.03775	0.0001834
A_23_P68031	STAT4	signal transducer and activator of transcription 4	905.9	0.5243	0.04015	0.0001982
A_24_P277367	CXCL5	chemokine (C-X-C motif) ligand 5	910	0.4774	0.04058	0.000202
A_23_P304356	CLEC5A	C-type lectin domain family 5, member A	915	0.5205	0.04119	0.0002066
A_23_P31844	ATP6V1B2	ATPase, H+ transporting, lysosomal 56/58kDa, V1 subunit B2	918.7	0.5	0.04155	0.00021
A_24_P183150	CXCL3	chemokine (C-X-C motif) ligand 3	926.6	0.5239	0.04271	0.0002175
A_33_P3247042	FPR3	formyl peptide receptor 3	938.4	0.4899	0.04432	0.0002292
A_24_P97374	EOMES	eomesodermin	938.4	0.4908	0.04465	0.0002291
A_23_P212655	KLHL6	kelch-like family member 6	944.2	0.4716	0.0451	0.000235
A_23_P99163	DRAM1	DNA-damage regulated autophagy modulator 1	946.4	0.5584	0.0452	0.0002373
A_24_P360763	CREM	cAMP responsive element modulator	959.7	0.4978	0.04751	0.0002512
A_33_P3220827	PEA15	phosphoprotein enriched in astrocytes 15	965.9	0.5131	0.04807	0.0002579
A_23_P68007	ATP1B3	ATPase, Na+/K+ transporting, beta 3 polypeptide	964.6	0.4884	0.04816	0.0002565

[truncated: 4 more sheets: TOCIvsHD_up, TOCIvsHD_dwn, MTXvsHD_up, MTXvsHD_dwn]
