# Supplementary material for: Transcriptomic profile comparison of monocytes from rheumatoid arthritis patients in treatment with methotrexate, anti-TNFa, abatacept or tocilizumab
Source: PLoS One. 2023 Mar 6;18(3):e0282564. doi: 10.1371/journal.pone.0282564 (PMC9987802; doi:10.1371/journal.pone.0282564)
Supplement: S2 File — (XLSX) [file pone.0282564.s003.xlsx]

## Sheet: ABA_Reverted
ProbeName	GeneSymbol	HD Ave.Exp	MTX Ave.Exp	ABA Ave.Exp	log2 FC(MTX/HD)	log2 FC(ABA/HD)	FC(MTX/HD)	FC(ABA/HD)
A_21_P0013198	PSPHP1	8.59515	9.55367	8.59505	0.958519	-9.99156e-05	1.94331	0.999931
A_23_P10232	BANK1	9.23991	9.93461	8.87303	0.694699	-0.366879	1.61855	0.775458
A_23_P107735	CD79A	12.9693	13.6956	13.5017	0.726265	0.532401	1.65435	1.44633
A_23_P134809	NSMAF	12.4067	13.1207	12.7004	0.713934	0.293631	1.64027	1.22572
A_23_P136683	HLA-DQB1	11.8657	10.8099	11.413	-1.05581	-0.452671	0.481027	0.730689
A_23_P139500	BHLHE41	7.47318	8.36311	7.84607	0.889926	0.372882	1.85308	1.29494
A_23_P147245	OSBPL10	7.87265	8.57525	7.32821	0.702605	-0.544438	1.62744	0.685659
A_23_P157007	TMEM176B	8.33167	9.00293	8.63848	0.671253	0.306811	1.59246	1.23697
A_23_P16252	KLK1	7.15649	8.54714	7.72409	1.39065	0.567596	2.62197	1.48205
A_23_P201808	PPAP2B	8.17251	8.93245	8.72677	0.759941	0.554255	1.69342	1.46841
A_23_P203558	HBB	13.9801	14.6975	14.4761	0.717393	0.49602	1.64421	1.41032
A_23_P209129	LAIR2	8.46169	9.11178	8.49679	0.650092	0.0351011	1.56927	1.02463
A_23_P214897	AKAP12	9.72207	10.396	10.1929	0.673895	0.470863	1.59537	1.38594
A_23_P252062	PPARG	9.81616	10.5994	10.0533	0.78321	0.237185	1.72096	1.17869
A_23_P252082	TMEM176A	7.81013	8.43653	8.08881	0.626398	0.278677	1.54371	1.21308
A_23_P26468	RHBDL1	10.3397	9.41885	10.3596	-0.920838	0.0199025	0.528202	1.01389
A_23_P307382	SLC32A1	9.39266	8.37467	8.98388	-1.01799	-0.408774	0.493804	0.753263
A_23_P30900	HLA-DQA2	10.3069	9.58332	10.497	-0.72356	0.190149	0.605601	1.14088
A_23_P312920	POU2AF1	9.72304	10.4575	10.0638	0.734413	0.3408	1.66372	1.26646
A_23_P31725	BLK	8.83691	9.56161	8.77687	0.724694	-0.0600432	1.65255	0.959235
A_23_P3911	PLXDC1	8.09365	7.39966	7.77699	-0.693998	-0.316665	0.618139	0.802924
A_23_P392942	MSR1	7.52397	8.5245	7.93611	1.00054	0.412139	2.00074	1.33066
A_23_P43107	DCSTAMP	10.1401	10.8704	10.3327	0.730258	0.192576	1.65894	1.1428
A_23_P54736	GNG13	8.20944	7.49668	7.64255	-0.712767	-0.566897	0.610149	0.675067
A_23_P55477	ADORA2B	11.5163	12.6769	11.0847	1.16057	-0.431627	2.23546	0.741425
A_23_P56559	DHRS9	10.3032	11.1906	10.4516	0.887482	0.148406	1.84994	1.10834
A_23_P78037	CCL7	12.6727	13.8751	13.1988	1.20241	0.526058	2.30124	1.43999
A_23_P8640	GPER1	8.01676	8.76319	8.12058	0.746428	0.103819	1.67763	1.07461
A_24_P181254	OLFM4	7.17255	8.09931	7.08445	0.926757	-0.0880969	1.901	0.940763
A_24_P252945	CXCR5	10.8544	11.6752	11.2545	0.820838	0.400107	1.76643	1.31961
A_24_P332081	JAKMIP3	9.40882	8.56546	9.04024	-0.84335	-0.368578	0.557348	0.774545
A_24_P6517	PLEKHG1	7.71177	8.61958	8.17286	0.907803	0.461089	1.87619	1.37658
A_24_P85258	CFAP74	7.26446	6.55874	6.83433	-0.705715	-0.430125	0.613139	0.742197
A_24_P928052	NRP1	6.50037	7.4364	6.92631	0.936031	0.425935	1.91326	1.34344
A_24_P943957	PIKFYVE	8.98082	9.76983	9.23805	0.789013	0.257227	1.72789	1.19518
A_32_P3914	WIPF3	8.30893	7.58555	8.2346	-0.723385	-0.0743348	0.605675	0.94978
A_32_P78816	PSPH	8.94093	9.9319	9.09982	0.99097	0.158894	1.98752	1.11643
A_33_P3243449	CD70	9.79406	10.437	9.73695	0.642908	-0.0571115	1.56147	0.961187
A_33_P3248072	SIRPB1	10.4785	9.79576	10.2019	-0.682762	-0.276665	0.622972	0.825497
A_33_P3278755	SULT6B1	7.81521	6.82916	7.25544	-0.986055	-0.55977	0.504857	0.67841
A_33_P3293049	HLA-DQA1	12.8962	14.2149	13.3832	1.31866	0.487027	2.49435	1.40155
A_33_P3298810	FFAR3	8.52824	7.61332	8.16186	-0.914921	-0.366381	0.530373	0.775726
A_33_P3349651	SWAP70	8.86884	9.58829	9.29001	0.719442	0.421163	1.64655	1.33901
A_33_P3354589	CCL4L2	10.1384	8.89738	10.1698	-1.24098	0.0314107	0.423085	1.02201
A_33_P3354604	CCL4L2	11.03	9.8754	11.2021	-1.1546	0.17209	0.449191	1.12669
A_33_P3367850	CHRM4	7.75356	6.81661	7.21032	-0.936946	-0.543235	0.522338	0.68623
A_33_P3390057	TM4SF1	8.93719	9.72278	9.2062	0.785592	0.269013	1.7238	1.20498
A_33_P3406567	MS4A1	8.28216	9.24997	8.54053	0.967817	0.25837	1.95588	1.19613
A_33_P3415052	NIPAL4	9.60692	10.5498	9.55689	0.942868	-0.0500297	1.92235	0.965916
A_33_P3420235	ARPC5	7.67504	8.92107	7.84359	1.24603	0.168553	2.37189	1.12393

## Sheet: Anti-TNF_Reverted
ProbeName	GeneSymbol	HD Ave.Exp	MTX Ave.Exp	ETA Ave.Exp	log2 FC(MTX/HD)	log2 FC(ETA/HD)	FC(MTX/HD)	FC(ETA/HD)
A_21_P0013198	PSPHP1	8.59515	9.55367	8.97064	0.958519	0.375489	1.94331	1.29728
A_23_P10232	BANK1	9.23991	9.93461	9.25719	0.694699	0.0172856	1.61855	1.01205
A_23_P107735	CD79A	12.9693	13.6956	13.0712	0.726265	0.101868	1.65435	1.07316
A_23_P120902	LGALS2	13.011	12.3638	13.071	-0.647213	0.059977	0.638512	1.04245
A_23_P134809	NSMAF	12.4067	13.1207	11.8962	0.713934	-0.510565	1.64027	0.701948
A_23_P137238	KDM5D	7.79673	7.07538	7.33023	-0.72135	-0.466503	0.60653	0.723717
A_23_P139500	BHLHE41	7.47318	8.36311	7.17563	0.889926	-0.297558	1.85308	0.813628
A_23_P142075	ACP5	11.8449	12.8441	12.1032	0.999176	0.258358	1.99886	1.19612
A_23_P145965	TPST1	8.67478	9.62422	8.3667	0.949432	-0.308081	1.93111	0.807715
A_23_P147245	OSBPL10	7.87265	8.57525	7.83711	0.702605	-0.0355425	1.62744	0.975665
A_23_P157007	TMEM176B	8.33167	9.00293	8.73328	0.671253	0.401605	1.59246	1.32098
A_23_P16252	KLK1	7.15649	8.54714	7.1706	1.39065	0.0141101	2.62197	1.00983
A_23_P17065	CCL20	11.7638	12.3627	11.6039	0.598873	-0.159951	1.51453	0.895055
A_23_P203558	HBB	13.9801	14.6975	13.803	0.717393	-0.17704	1.64421	0.884516
A_23_P209055	CD22	8.16643	8.90263	7.87106	0.7362	-0.29537	1.66578	0.814863
A_23_P209129	LAIR2	8.46169	9.11178	8.2089	0.650092	-0.252785	1.56927	0.839275
A_23_P252082	TMEM176A	7.81013	8.43653	8.19181	0.626398	0.381676	1.54371	1.30285
A_23_P255104	LHFPL2	9.22203	10.0981	8.68466	0.876058	-0.537375	1.83535	0.689023
A_23_P26468	RHBDL1	10.3397	9.41885	10.3236	-0.920838	-0.0161167	0.528202	0.988891
A_23_P307382	SLC32A1	9.39266	8.37467	9.29607	-1.01799	-0.096583	0.493804	0.935245
A_23_P312920	POU2AF1	9.72304	10.4575	10.1638	0.734413	0.440785	1.66372	1.35734
A_23_P3911	PLXDC1	8.09365	7.39966	8.03359	-0.693998	-0.0600648	0.618139	0.959221
A_23_P392942	MSR1	7.52397	8.5245	7.20486	1.00054	-0.319113	2.00074	0.801563
A_23_P393620	TFPI2	7.02343	8.35287	6.90396	1.32943	-0.119472	2.51303	0.920524
A_23_P40108	COL9A3	9.03317	9.9159	8.64448	0.882727	-0.388697	1.84386	0.763819
A_23_P428129	CDKN1C	11.6741	10.9546	12.0996	-0.71953	0.425429	0.607295	1.34297
A_23_P54736	GNG13	8.20944	7.49668	7.9243	-0.712767	-0.285141	0.610149	0.820661
A_23_P6943	GPR15	7.19253	8.17687	7.68142	0.984345	0.488895	1.97842	1.40337
A_23_P7144	CXCL1	12.6374	13.61	12.1014	0.972573	-0.536069	1.96234	0.689647
A_23_P72096	IL1A	10.4981	11.1401	10.0909	0.64202	-0.407209	1.56051	0.754081
A_23_P8640	GPER1	8.01676	8.76319	8.41027	0.746428	0.393503	1.67763	1.31358
A_24_P181254	OLFM4	7.17255	8.09931	7.1417	0.926757	-0.0308459	1.901	0.978846
A_24_P332081	JAKMIP3	9.40882	8.56546	8.96067	-0.84335	-0.448141	0.557348	0.732987
A_24_P75190	HBD	11.3838	12.2137	11.3811	0.829875	-0.00274581	1.77753	0.998099
A_24_P852756	HLA-DQA2	10.7782	11.9642	10.9655	1.18595	0.187274	2.27514	1.13861
A_24_P928052	NRP1	6.50037	7.4364	6.34309	0.936031	-0.157282	1.91326	0.896713
A_24_P943957	PIKFYVE	8.98082	9.76983	8.71443	0.789013	-0.266389	1.72789	0.831398
A_32_P197561	EBF1	7.17623	8.00045	7.26127	0.824225	0.0850483	1.77058	1.06072
A_32_P3914	WIPF3	8.30893	7.58555	8.00953	-0.723385	-0.299407	0.605675	0.812586
A_32_P78816	PSPH	8.94093	9.9319	9.20394	0.99097	0.263016	1.98752	1.19998
A_33_P3233645	MT1G	6.43475	7.4307	6.22078	0.99595	-0.213969	1.99439	0.862162
A_33_P3243449	CD70	9.79406	10.437	9.42086	0.642908	-0.373201	1.56147	0.772068
A_33_P3273884	HLA-DQA1	11.5691	12.9436	12.0045	1.37448	0.435418	2.59275	1.3523
A_33_P3278755	SULT6B1	7.81521	6.82916	7.47962	-0.986055	-0.335586	0.504857	0.792462
A_33_P3293049	HLA-DQA1	12.8962	14.2149	13.196	1.31866	0.299825	2.49435	1.23099
A_33_P3296205	TSC22D1	11.8651	12.8184	11.7103	0.953244	-0.154799	1.93622	0.898258
A_33_P3298810	FFAR3	8.52824	7.61332	8.78459	-0.914921	0.256351	0.530373	1.19445
A_33_P3349651	SWAP70	8.86884	9.58829	8.75231	0.719442	-0.116538	1.64655	0.922398
A_33_P3350553	UXT	7.96507	6.99723	7.44816	-0.96784	-0.516918	0.511271	0.698863
A_33_P3372099	DDIT4L	6.35063	7.21101	6.1292	0.860385	-0.221429	1.81552	0.857716
A_33_P3379396	KRT1	9.23378	8.13419	8.80108	-1.09959	-0.432699	0.466648	0.740875
A_33_P3406567	MS4A1	8.28216	9.24997	8.37018	0.967817	0.0880265	1.95588	1.06292
A_33_P3415052	NIPAL4	9.60692	10.5498	9.97854	0.942868	0.371619	1.92235	1.2938
A_33_P3420235	ARPC5	7.67504	8.92107	7.83884	1.24603	0.163802	2.37189	1.12024
