# Supplementary material for: Transcriptomic profile comparison of monocytes from rheumatoid arthritis patients in treatment with methotrexate, anti-TNFa, abatacept or tocilizumab
Source: PLoS One. 2023 Mar 6;18(3):e0282564. doi: 10.1371/journal.pone.0282564 (PMC9987802; doi:10.1371/journal.pone.0282564)
Supplement: S3 File — (XLSX) [file pone.0282564.s004.xlsx]

## Sheet: Enrichment of ABA_reverted
Category	ID	Name	p-value	q-value FDR B&H	Hit Count in Query List	Hit Count in Genome	Hit in Query List
GO: Molecular Function	GO:0023026	MHC class II protein complex binding	4.957e-07	0.0001502	4	27	MS4A1,HLA-DQA1,HLA-DQA2,HLA-DQB1
GO: Molecular Function	GO:0032395	MHC class II receptor activity	2.124e-06	0.0003217	3	11	HLA-DQA1,HLA-DQA2,HLA-DQB1
GO: Molecular Function	GO:0023023	MHC protein complex binding	3.389e-06	0.0003422	4	43	MS4A1,HLA-DQA1,HLA-DQA2,HLA-DQB1
GO: Molecular Function	GO:0042605	peptide antigen binding	0.0001304	0.009879	3	41	HLA-DQA1,HLA-DQA2,HLA-DQB1
GO: Molecular Function	GO:0004888	transmembrane signaling receptor activity	0.0003753	0.02274	11	1393	CXCR5,ADORA2B,GPER1,HLA-DQA1,HLA-DQA2,HLA-DQB1,FFAR3,CD79A,PPARG,CHRM4,NRP1
GO: Molecular Function	GO:0140375	immune receptor activity	0.0006596	0.03331	4	165	CXCR5,HLA-DQA1,HLA-DQA2,HLA-DQB1
GO: Molecular Function	GO:0031726	CCR1 chemokine receptor binding	0.0009431	0.03572	2	19	CCL7,CCL4L2
GO: Molecular Function	GO:0031729	CCR4 chemokine receptor binding	0.0009431	0.03572	2	19	CCL7,CCL4L2
GO: Molecular Function	GO:0003823	antigen binding	0.001094	0.03682	4	189	HLA-DQA1,HLA-DQA2,HLA-DQB1,SIRPB1
GO: Molecular Function	GO:0031730	CCR5 chemokine receptor binding	0.001387	0.04202	2	23	CCL7,CCL4L2
GO: Molecular Function	GO:0140800	gamma-aminobutyric acid:proton antiporter activity	0.00241	0.04868	1	1	SLC32A1
GO: Molecular Function	GO:0015495	gamma-aminobutyric acid:proton symporter activity	0.00241	0.04868	1	1	SLC32A1
GO: Molecular Function	GO:0140799	glycine:proton antiporter activity	0.00241	0.04868	1	1	SLC32A1
GO: Molecular Function	GO:0038054	G protein-coupled estrogen receptor activity	0.00241	0.04868	1	1	GPER1
GO: Molecular Function	GO:0036424	L-phosphoserine phosphatase activity	0.00241	0.04868	1	1	PSPH
GO: Biological Process	GO:0001775	cell activation	1.304e-11	2.83e-08	20	1464	BLK,PIKFYVE,CXCR5,ADORA2B,MS4A1,SWAP70,GPER1,HLA-DQA1,HLA-DQA2,HLA-DQB1,CD70,POU2AF1,CD79A,SIRPB1,DCSTAMP,PPARG,HBB,BANK1,AKAP12,NRP1
GO: Biological Process	GO:0002682	regulation of immune system process	7.918e-11	8.595e-08	21	1821	BLK,ADORA2B,TMEM176B,MS4A1,SWAP70,GPER1,HLA-DQA1,HLA-DQA2,HLA-DQB1,FFAR3,OLFM4,TMEM176A,CD70,CD79A,CCL7,SIRPB1,CCL4L2,DCSTAMP,PPARG,HBB,BANK1
GO: Biological Process	GO:0045321	leukocyte activation	1.126e-09	8.147e-07	17	1277	BLK,PIKFYVE,CXCR5,ADORA2B,MS4A1,SWAP70,GPER1,HLA-DQA1,HLA-DQA2,HLA-DQB1,CD70,POU2AF1,CD79A,SIRPB1,DCSTAMP,PPARG,BANK1
GO: Biological Process	GO:0002684	positive regulation of immune system process	2.198e-08	1.193e-05	15	1164	BLK,ADORA2B,MS4A1,SWAP70,HLA-DQA1,HLA-DQA2,HLA-DQB1,FFAR3,CD70,CD79A,CCL7,SIRPB1,CCL4L2,DCSTAMP,BANK1
GO: Biological Process	GO:0002520	immune system development	3.021e-07	0.0001312	16	1636	BLK,CXCR5,ADORA2B,TMEM176B,MS4A1,SWAP70,HLA-DQA1,HLA-DQA2,TMEM176A,POU2AF1,CD79A,SIRPB1,DCSTAMP,PPARG,HBB,NRP1
GO: Biological Process	GO:0019886	antigen processing and presentation of exogenous peptide antigen via MHC class II	7.975e-07	0.0002803	4	32	PIKFYVE,HLA-DQA1,HLA-DQA2,HLA-DQB1
GO: Biological Process	GO:1903131	mononuclear cell differentiation	1.006e-06	0.0002803	10	619	BLK,TMEM176B,MS4A1,HLA-DQA1,HLA-DQA2,TMEM176A,POU2AF1,CD79A,DCSTAMP,PPARG
GO: Biological Process	GO:0048534	hematopoietic or lymphoid organ development	1.033e-06	0.0002803	15	1565	BLK,CXCR5,ADORA2B,TMEM176B,MS4A1,HLA-DQA1,HLA-DQA2,TMEM176A,POU2AF1,CD79A,SIRPB1,DCSTAMP,PPARG,HBB,NRP1
GO: Biological Process	GO:0002495	antigen processing and presentation of peptide antigen via MHC class II	1.298e-06	0.000313	4	36	PIKFYVE,HLA-DQA1,HLA-DQA2,HLA-DQB1
GO: Biological Process	GO:0002504	antigen processing and presentation of peptide or polysaccharide antigen via MHC class II	1.621e-06	0.0003519	4	38	PIKFYVE,HLA-DQA1,HLA-DQA2,HLA-DQB1
GO: Biological Process	GO:0046649	lymphocyte activation	2.931e-06	0.0005785	12	1058	BLK,CXCR5,MS4A1,SWAP70,HLA-DQA1,HLA-DQA2,HLA-DQB1,CD70,POU2AF1,CD79A,SIRPB1,BANK1
GO: Biological Process	GO:0002252	immune effector process	3.836e-06	0.0006408	11	895	BLK,PIKFYVE,ADORA2B,SWAP70,HLA-DQA1,HLA-DQA2,HLA-DQB1,FFAR3,CD70,POU2AF1,NSMAF
GO: Biological Process	GO:0042113	B cell activation	3.842e-06	0.0006408	8	415	BLK,CXCR5,MS4A1,SWAP70,CD70,POU2AF1,CD79A,BANK1
GO: Biological Process	GO:0002683	negative regulation of immune system process	4.291e-06	0.0006408	9	566	BLK,TMEM176B,GPER1,HLA-DQA1,HLA-DQA2,OLFM4,TMEM176A,PPARG,BANK1
GO: Biological Process	GO:0002478	antigen processing and presentation of exogenous peptide antigen	4.568e-06	0.0006408	4	49	PIKFYVE,HLA-DQA1,HLA-DQA2,HLA-DQB1
GO: Biological Process	GO:0034341	response to interferon-gamma	4.722e-06	0.0006408	6	193	HLA-DQA1,HLA-DQA2,CCL7,SIRPB1,CCL4L2,PPARG
GO: Biological Process	GO:0002399	MHC class II protein complex assembly	6e-06	0.0007237	3	16	HLA-DQA1,HLA-DQA2,HLA-DQB1
GO: Biological Process	GO:0002503	peptide antigen assembly with MHC class II protein complex	6e-06	0.0007237	3	16	HLA-DQA1,HLA-DQA2,HLA-DQB1
GO: Biological Process	GO:0097529	myeloid leukocyte migration	6.832e-06	0.0007806	7	317	PIKFYVE,SWAP70,OLFM4,CCL7,SIRPB1,CCL4L2,NSMAF
GO: Biological Process	GO:0097530	granulocyte migration	8.089e-06	0.0008781	6	212	PIKFYVE,OLFM4,CCL7,SIRPB1,CCL4L2,NSMAF
GO: Biological Process	GO:0019884	antigen processing and presentation of exogenous antigen	9.651e-06	0.0009977	4	59	PIKFYVE,HLA-DQA1,HLA-DQA2,HLA-DQB1
GO: Biological Process	GO:0002521	leukocyte differentiation	1.17e-05	0.001072	10	816	BLK,TMEM176B,MS4A1,HLA-DQA1,HLA-DQA2,TMEM176A,POU2AF1,CD79A,DCSTAMP,PPARG
GO: Biological Process	GO:0002396	MHC protein complex assembly	1.214e-05	0.001072	3	20	HLA-DQA1,HLA-DQA2,HLA-DQB1
GO: Biological Process	GO:0002501	peptide antigen assembly with MHC protein complex	1.214e-05	0.001072	3	20	HLA-DQA1,HLA-DQA2,HLA-DQB1
GO: Biological Process	GO:0002694	regulation of leukocyte activation	1.234e-05	0.001072	10	821	BLK,ADORA2B,GPER1,HLA-DQA1,HLA-DQA2,HLA-DQB1,CD70,SIRPB1,PPARG,BANK1
GO: Biological Process	GO:0050900	leukocyte migration	1.33e-05	0.001111	8	492	PIKFYVE,CXCR5,SWAP70,OLFM4,CCL7,SIRPB1,CCL4L2,NSMAF
GO: Biological Process	GO:0097028	dendritic cell differentiation	1.511e-05	0.001215	4	66	BLK,TMEM176B,TMEM176A,DCSTAMP
GO: Biological Process	GO:0048002	antigen processing and presentation of peptide antigen	1.803e-05	0.001398	4	69	PIKFYVE,HLA-DQA1,HLA-DQA2,HLA-DQB1
GO: Biological Process	GO:0030097	hemopoiesis	2.051e-05	0.001536	13	1507	BLK,ADORA2B,TMEM176B,MS4A1,HLA-DQA1,HLA-DQA2,TMEM176A,POU2AF1,CD79A,SIRPB1,DCSTAMP,PPARG,HBB
GO: Biological Process	GO:0050865	regulation of cell activation	2.359e-05	0.001707	10	885	BLK,ADORA2B,GPER1,HLA-DQA1,HLA-DQA2,HLA-DQB1,CD70,SIRPB1,PPARG,BANK1
GO: Biological Process	GO:0060326	cell chemotaxis	2.565e-05	0.001796	7	389	PIKFYVE,CXCR5,SWAP70,CCL7,CCL4L2,NSMAF,NRP1
GO: Biological Process	GO:0002695	negative regulation of leukocyte activation	2.861e-05	0.001941	6	265	BLK,GPER1,HLA-DQA1,HLA-DQA2,PPARG,BANK1
GO: Biological Process	GO:0014812	muscle cell migration	3.328e-05	0.002189	5	163	GPER1,PPARG,ARPC5,AKAP12,NRP1
GO: Biological Process	GO:0008015	blood circulation	4.894e-05	0.002965	9	769	ADORA2B,GPER1,FFAR3,DHRS9,CCL4L2,PPARG,HBB,KLK1,AKAP12
GO: Biological Process	GO:0050866	negative regulation of cell activation	4.917e-05	0.002965	6	292	BLK,GPER1,HLA-DQA1,HLA-DQA2,PPARG,BANK1
GO: Biological Process	GO:1990266	neutrophil migration	5.065e-05	0.002965	5	178	PIKFYVE,OLFM4,CCL7,CCL4L2,NSMAF
GO: Biological Process	GO:0002443	leukocyte mediated immunity	5.103e-05	0.002965	8	594	BLK,PIKFYVE,ADORA2B,SWAP70,HLA-DQA1,HLA-DQA2,HLA-DQB1,CD70
GO: Biological Process	GO:0030155	regulation of cell adhesion	5.189e-05	0.002965	10	971	BLK,ADORA2B,SWAP70,HLA-DQA1,HLA-DQA2,HLA-DQB1,OLFM4,CD70,SIRPB1,NRP1
GO: Biological Process	GO:0002381	immunoglobulin production involved in immunoglobulin-mediated immune response	5.374e-05	0.002992	4	91	SWAP70,HLA-DQA1,HLA-DQA2,HLA-DQB1
GO: Biological Process	GO:0030595	leukocyte chemotaxis	5.926e-05	0.003146	6	302	PIKFYVE,CXCR5,SWAP70,CCL7,CCL4L2,NSMAF
GO: Biological Process	GO:0022407	regulation of cell-cell adhesion	5.942e-05	0.003146	8	607	BLK,ADORA2B,SWAP70,HLA-DQA1,HLA-DQA2,HLA-DQB1,CD70,SIRPB1
GO: Biological Process	GO:0071356	cellular response to tumor necrosis factor	6.374e-05	0.003295	6	306	GPER1,CD70,CCL7,CCL4L2,DCSTAMP,AKAP12
GO: Biological Process	GO:0006564	L-serine biosynthetic process	0.000105	0.005281	2	7	PSPHP1,PSPH
GO: Biological Process	GO:0034612	response to tumor necrosis factor	0.0001084	0.005281	6	337	GPER1,CD70,CCL7,CCL4L2,DCSTAMP,AKAP12
GO: Biological Process	GO:0003013	circulatory system process	0.0001095	0.005281	9	854	ADORA2B,GPER1,FFAR3,DHRS9,CCL4L2,PPARG,HBB,KLK1,AKAP12
GO: Biological Process	GO:2001199	negative regulation of dendritic cell differentiation	0.0001398	0.006598	2	8	TMEM176B,TMEM176A
GO: Biological Process	GO:0040011	locomotion	0.0001566	0.007232	13	1834	PIKFYVE,CXCR5,ADORA2B,SWAP70,GPER1,OLFM4,CCL7,CCL4L2,PPARG,CHRM4,AKAP12,NSMAF,NRP1
GO: Biological Process	GO:0003018	vascular process in circulatory system	0.0001649	0.007459	6	364	ADORA2B,GPER1,CCL4L2,HBB,KLK1,AKAP12
GO: Biological Process	GO:0034097	response to cytokine	0.0001688	0.007478	11	1349	CXCR5,GPER1,HLA-DQA1,HLA-DQA2,CD70,CCL7,SIRPB1,CCL4L2,DCSTAMP,PPARG,AKAP12
GO: Biological Process	GO:0042100	B cell proliferation	0.0001899	0.008247	4	126	BLK,MS4A1,CD70,CD79A
GO: Biological Process	GO:0019882	antigen processing and presentation	0.0002617	0.01114	4	137	PIKFYVE,HLA-DQA1,HLA-DQA2,HLA-DQB1
GO: Biological Process	GO:0050853	B cell receptor signaling pathway	0.0002766	0.01155	4	139	BLK,MS4A1,CD79A,BANK1
GO: Biological Process	GO:0051240	positive regulation of multicellular organismal process	0.0002883	0.01181	13	1950	ADORA2B,SWAP70,GPER1,HLA-DQA1,HLA-DQA2,FFAR3,POU2AF1,CCL4L2,DCSTAMP,PPARG,KLK1,AKAP12,NRP1
GO: Biological Process	GO:0045597	positive regulation of cell differentiation	0.0002945	0.01184	10	1199	MSR1,SWAP70,GPER1,HLA-DQA1,HLA-DQA2,OLFM4,DCSTAMP,PPARG,HBB,NRP1
GO: Biological Process	GO:0014909	smooth muscle cell migration	0.0003081	0.01205	4	143	GPER1,PPARG,ARPC5,NRP1
GO: Biological Process	GO:0019724	B cell mediated immunity	0.0003148	0.01205	5	263	SWAP70,HLA-DQA1,HLA-DQA2,HLA-DQB1,CD70
GO: Biological Process	GO:0030593	neutrophil chemotaxis	0.0003248	0.01205	4	145	PIKFYVE,CCL7,CCL4L2,NSMAF
GO: Biological Process	GO:0046651	lymphocyte proliferation	0.0003253	0.01205	6	413	BLK,MS4A1,HLA-DQA1,HLA-DQA2,CD70,CD79A
GO: Biological Process	GO:2000503	positive regulation of natural killer cell chemotaxis	0.0003276	0.01205	2	12	CCL7,CCL4L2
GO: Biological Process	GO:0045785	positive regulation of cell adhesion	0.0003357	0.01212	7	588	HLA-DQA1,HLA-DQA2,HLA-DQB1,OLFM4,CD70,SIRPB1,NRP1
GO: Biological Process	GO:0070372	regulation of ERK1 and ERK2 cascade	0.0003425	0.01212	6	417	GPER1,CCL7,SIRPB1,CCL4L2,AKAP12,NRP1
GO: Biological Process	GO:0032103	positive regulation of response to external stimulus	0.0003461	0.01212	7	591	ADORA2B,SWAP70,FFAR3,CCL7,CCL4L2,KLK1,NRP1
GO: Biological Process	GO:0032943	mononuclear cell proliferation	0.0003558	0.01226	6	420	BLK,MS4A1,HLA-DQA1,HLA-DQA2,CD70,CD79A
GO: Biological Process	GO:0070374	positive regulation of ERK1 and ERK2 cascade	0.0003735	0.01267	5	273	GPER1,CCL7,CCL4L2,AKAP12,NRP1
GO: Biological Process	GO:0006563	L-serine metabolic process	0.0004504	0.01504	2	14	PSPHP1,PSPH
GO: Biological Process	GO:0007188	adenylate cyclase-modulating G protein-coupled receptor signaling pathway	0.0004619	0.01519	5	286	ADORA2B,GPER1,FFAR3,CHRM4,AKAP12
GO: Biological Process	GO:0032101	regulation of response to external stimulus	0.0004952	0.01597	10	1280	ADORA2B,SWAP70,GPER1,FFAR3,CCL7,SIRPB1,CCL4L2,PPARG,KLK1,NRP1
GO: Biological Process	GO:0006954	inflammatory response	0.0005016	0.01597	9	1048	ADORA2B,GPER1,FFAR3,CCL7,SIRPB1,CCL4L2,PPARG,KLK1,NSMAF
GO: Biological Process	GO:0050851	antigen receptor-mediated signaling pathway	0.0005076	0.01597	5	292	BLK,MS4A1,HLA-DQB1,CD79A,BANK1
GO: Biological Process	GO:0070371	ERK1 and ERK2 cascade	0.0005187	0.01609	6	451	GPER1,CCL7,SIRPB1,CCL4L2,AKAP12,NRP1
GO: Biological Process	GO:0071346	cellular response to interferon-gamma	0.0005297	0.0162	4	165	CCL7,SIRPB1,CCL4L2,PPARG
GO: Biological Process	GO:0070661	leukocyte proliferation	0.000569	0.01716	6	459	BLK,MS4A1,HLA-DQA1,HLA-DQA2,CD70,CD79A
GO: Biological Process	GO:2000501	regulation of natural killer cell chemotaxis	0.0005922	0.01738	2	16	CCL7,CCL4L2
GO: Biological Process	GO:0071347	cellular response to interleukin-1	0.0005926	0.01738	4	170	CCL7,SIRPB1,CCL4L2,AKAP12
GO: Biological Process	GO:0071621	granulocyte chemotaxis	0.0006328	0.01818	4	173	PIKFYVE,CCL7,CCL4L2,NSMAF
GO: Biological Process	GO:0043408	regulation of MAPK cascade	0.0006363	0.01818	8	860	GPER1,CCL7,SIRPB1,CCL4L2,PPARG,BANK1,AKAP12,NRP1
GO: Biological Process	GO:0050870	positive regulation of T cell activation	0.0006463	0.01822	5	308	HLA-DQA1,HLA-DQA2,HLA-DQB1,CD70,SIRPB1
GO: Biological Process	GO:0090066	regulation of anatomical structure size	0.0007121	0.01959	7	667	ADORA2B,SWAP70,GPER1,HBB,KLK1,ARPC5,NRP1
GO: Biological Process	GO:0007186	G protein-coupled receptor signaling pathway	0.0007129	0.01959	10	1341	CXCR5,ADORA2B,GPER1,FFAR3,GNG13,CCL7,CCL4L2,PPARG,CHRM4,AKAP12
GO: Biological Process	GO:0050921	positive regulation of chemotaxis	0.000734	0.01992	4	180	SWAP70,CCL7,CCL4L2,NRP1
GO: Biological Process	GO:0035747	natural killer cell chemotaxis	0.0007529	0.02018	2	18	CCL7,CCL4L2
GO: Biological Process	GO:0002673	regulation of acute inflammatory response	0.0007666	0.02029	3	79	FFAR3,PPARG,KLK1
GO: Biological Process	GO:0098609	cell-cell adhesion	0.0007989	0.0209	9	1118	BLK,ADORA2B,SWAP70,HLA-DQA1,HLA-DQA2,HLA-DQB1,CD70,SIRPB1,HBB
GO: Biological Process	GO:0042311	vasodilation	0.0008544	0.02208	3	82	ADORA2B,GPER1,KLK1
GO: Biological Process	GO:0040012	regulation of locomotion	0.00089	0.02273	10	1380	ADORA2B,SWAP70,GPER1,OLFM4,CCL7,CCL4L2,PPARG,CHRM4,AKAP12,NRP1
GO: Biological Process	GO:0010885	regulation of cholesterol storage	0.0009323	0.02279	2	20	MSR1,PPARG
GO: Biological Process	GO:2001198	regulation of dendritic cell differentiation	0.0009323	0.02279	2	20	TMEM176B,TMEM176A
GO: Biological Process	GO:0030335	positive regulation of cell migration	0.0009374	0.02279	7	699	ADORA2B,SWAP70,GPER1,CCL7,CCL4L2,AKAP12,NRP1
GO: Biological Process	GO:1903039	positive regulation of leukocyte cell-cell adhesion	0.0009425	0.02279	5	335	HLA-DQA1,HLA-DQA2,HLA-DQB1,CD70,SIRPB1
GO: Biological Process	GO:0051249	regulation of lymphocyte activation	0.0009453	0.02279	7	700	BLK,HLA-DQA1,HLA-DQA2,HLA-DQB1,CD70,SIRPB1,BANK1
GO: Biological Process	GO:0002274	myeloid leukocyte activation	0.0009552	0.02279	5	336	BLK,PIKFYVE,ADORA2B,DCSTAMP,PPARG
GO: Biological Process	GO:0032966	negative regulation of collagen biosynthetic process	0.00113	0.02638	2	22	ADORA2B,PPARG
GO: Biological Process	GO:0010878	cholesterol storage	0.00113	0.02638	2	22	MSR1,PPARG
GO: Biological Process	GO:0050727	regulation of inflammatory response	0.001155	0.02667	6	526	ADORA2B,GPER1,FFAR3,SIRPB1,PPARG,KLK1
GO: Biological Process	GO:0070098	chemokine-mediated signaling pathway	0.001192	0.02697	3	92	CXCR5,CCL7,CCL4L2
GO: Biological Process	GO:0007193	adenylate cyclase-inhibiting G protein-coupled receptor signaling pathway	0.001192	0.02697	3	92	FFAR3,CHRM4,AKAP12
GO: Biological Process	GO:2000147	positive regulation of cell motility	0.001216	0.02721	7	731	ADORA2B,SWAP70,GPER1,CCL7,CCL4L2,AKAP12,NRP1
GO: Biological Process	GO:0070555	response to interleukin-1	0.001278	0.02822	4	209	CCL7,SIRPB1,CCL4L2,AKAP12
GO: Biological Process	GO:0071345	cellular response to cytokine stimulus	0.001287	0.02822	9	1196	CXCR5,GPER1,CD70,CCL7,SIRPB1,CCL4L2,DCSTAMP,PPARG,AKAP12
GO: Biological Process	GO:0002429	immune response-activating cell surface receptor signaling pathway	0.001314	0.02847	5	361	BLK,MS4A1,HLA-DQB1,CD79A,BANK1
GO: Biological Process	GO:0048245	eosinophil chemotaxis	0.001346	0.02847	2	24	CCL7,CCL4L2
GO: Biological Process	GO:0002757	immune response-activating signal transduction	0.001363	0.02847	5	364	BLK,MS4A1,HLA-DQB1,CD79A,BANK1
GO: Biological Process	GO:0006909	phagocytosis	0.001363	0.02847	5	364	MSR1,PIKFYVE,OLFM4,SIRPB1,PPARG
GO: Biological Process	GO:0032675	regulation of interleukin-6 production	0.00137	0.02847	4	213	ADORA2B,POU2AF1,SIRPB1,BANK1
GO: Biological Process	GO:0035296	regulation of tube diameter	0.001418	0.02847	4	215	ADORA2B,GPER1,HBB,KLK1
GO: Biological Process	GO:0097746	blood vessel diameter maintenance	0.001418	0.02847	4	215	ADORA2B,GPER1,HBB,KLK1
GO: Biological Process	GO:0000165	MAPK cascade	0.001424	0.02847	8	974	GPER1,CCL7,SIRPB1,CCL4L2,PPARG,BANK1,AKAP12,NRP1
GO: Biological Process	GO:0040017	positive regulation of locomotion	0.001432	0.02847	7	752	ADORA2B,SWAP70,GPER1,CCL7,CCL4L2,AKAP12,NRP1
GO: Biological Process	GO:0002696	positive regulation of leukocyte activation	0.001437	0.02847	6	549	ADORA2B,HLA-DQA1,HLA-DQA2,HLA-DQB1,CD70,SIRPB1
GO: Biological Process	GO:0035150	regulation of tube size	0.001442	0.02847	4	216	ADORA2B,GPER1,HBB,KLK1
GO: Biological Process	GO:0014061	regulation of norepinephrine secretion	0.001461	0.02849	2	25	ADORA2B,FFAR3
GO: Biological Process	GO:0007155	cell adhesion	0.00147	0.02849	11	1742	BLK,ADORA2B,SWAP70,HLA-DQA1,HLA-DQA2,HLA-DQB1,OLFM4,CD70,SIRPB1,HBB,NRP1
GO: Biological Process	GO:0015850	organic hydroxy compound transport	0.0015	0.02881	5	372	MSR1,ADORA2B,FFAR3,OSBPL10,PPARG
GO: Biological Process	GO:0002366	leukocyte activation involved in immune response	0.001536	0.02921	5	374	BLK,PIKFYVE,ADORA2B,SWAP70,POU2AF1
GO: Biological Process	GO:1903706	regulation of hemopoiesis	0.001547	0.02921	6	557	TMEM176B,HLA-DQA1,HLA-DQA2,TMEM176A,DCSTAMP,HBB
GO: Biological Process	GO:0001817	regulation of cytokine production	0.001579	0.02933	8	990	ADORA2B,FFAR3,POU2AF1,SIRPB1,CCL4L2,PPARG,BANK1,AKAP12
GO: Biological Process	GO:0048243	norepinephrine secretion	0.001581	0.02933	2	26	ADORA2B,FFAR3
GO: Biological Process	GO:0032635	interleukin-6 production	0.001595	0.02934	4	222	ADORA2B,POU2AF1,SIRPB1,BANK1
GO: Biological Process	GO:0002263	cell activation involved in immune response	0.001609	0.02936	5	378	BLK,PIKFYVE,ADORA2B,SWAP70,POU2AF1
GO: Biological Process	GO:1990868	response to chemokine	0.001697	0.03034	3	104	CXCR5,CCL7,CCL4L2
GO: Biological Process	GO:1990869	cellular response to chemokine	0.001697	0.03034	3	104	CXCR5,CCL7,CCL4L2
GO: Biological Process	GO:0010713	negative regulation of collagen metabolic process	0.001705	0.03034	2	27	ADORA2B,PPARG
GO: Biological Process	GO:0030334	regulation of cell migration	0.001739	0.0307	9	1249	ADORA2B,SWAP70,GPER1,OLFM4,CCL7,CCL4L2,PPARG,AKAP12,NRP1
GO: Biological Process	GO:0050867	positive regulation of cell activation	0.001755	0.03072	6	571	ADORA2B,HLA-DQA1,HLA-DQA2,HLA-DQB1,CD70,SIRPB1
GO: Biological Process	GO:0051250	negative regulation of lymphocyte activation	0.001815	0.03086	4	230	BLK,HLA-DQA1,HLA-DQA2,BANK1
GO: Biological Process	GO:0072677	eosinophil migration	0.001833	0.03086	2	28	CCL7,CCL4L2
GO: Biological Process	GO:0042953	lipoprotein transport	0.001833	0.03086	2	28	MSR1,PPARG
GO: Biological Process	GO:0140131	positive regulation of lymphocyte chemotaxis	0.001833	0.03086	2	28	CCL7,CCL4L2
GO: Biological Process	GO:0009070	serine family amino acid biosynthetic process	0.001833	0.03086	2	28	PSPHP1,PSPH
GO: Biological Process	GO:0022409	positive regulation of cell-cell adhesion	0.001866	0.03116	5	391	HLA-DQA1,HLA-DQA2,HLA-DQB1,CD70,SIRPB1
GO: Biological Process	GO:0044872	lipoprotein localization	0.001966	0.03234	2	29	MSR1,PPARG
GO: Biological Process	GO:1900120	regulation of receptor binding	0.001966	0.03234	2	29	GPER1,NRP1
GO: Biological Process	GO:0002768	immune response-regulating cell surface receptor signaling pathway	0.001994	0.03255	5	397	BLK,MS4A1,HLA-DQB1,CD79A,BANK1
GO: Biological Process	GO:0002233	leukocyte chemotaxis involved in immune response	0.002273	0.03427	1	1	NSMAF
GO: Biological Process	GO:0110122	myotube cell migration	0.002273	0.03427	1	1	AKAP12
GO: Biological Process	GO:0030264	nuclear fragmentation involved in apoptotic nuclear change	0.002273	0.03427	1	1	GPER1
GO: Biological Process	GO:2000230	negative regulation of pancreatic stellate cell proliferation	0.002273	0.03427	1	1	PPARG
GO: Biological Process	GO:1900143	positive regulation of oligodendrocyte apoptotic process	0.002273	0.03427	1	1	AKAP12
GO: Biological Process	GO:1904969	slow muscle cell migration	0.002273	0.03427	1	1	AKAP12
GO: Biological Process	GO:1902378	VEGF-activated neuropilin signaling pathway involved in axon guidance	0.002273	0.03427	1	1	NRP1
GO: Biological Process	GO:1903186	regulation of vitellogenesis	0.002273	0.03427	1	1	GPER1
GO: Biological Process	GO:0002882	positive regulation of chronic inflammatory response to non-antigenic stimulus	0.002273	0.03427	1	1	ADORA2B
GO: Biological Process	GO:0060301	positive regulation of cytokine activity	0.002273	0.03427	1	1	NRP1
GO: Biological Process	GO:1903100	1-phosphatidyl-1D-myo-inositol 3,5-bisphosphate metabolic process	0.002273	0.03427	1	1	PIKFYVE
GO: Biological Process	GO:0043410	positive regulation of MAPK cascade	0.002308	0.03456	6	603	GPER1,CCL7,CCL4L2,BANK1,AKAP12,NRP1
GO: Biological Process	GO:0008217	regulation of blood pressure	0.002352	0.03497	4	247	FFAR3,PPARG,HBB,KLK1
GO: Biological Process	GO:0001816	cytokine production	0.002425	0.03555	8	1060	ADORA2B,FFAR3,POU2AF1,SIRPB1,CCL4L2,PPARG,BANK1,AKAP12
GO: Biological Process	GO:0002690	positive regulation of leukocyte chemotaxis	0.002432	0.03555	3	118	SWAP70,CCL7,CCL4L2
GO: Biological Process	GO:0010942	positive regulation of cell death	0.00244	0.03555	7	826	BLK,GPER1,PPARG,HBB,KLK1,AKAP12,NSMAF
GO: Biological Process	GO:0016064	immunoglobulin mediated immune response	0.002528	0.03645	4	252	SWAP70,HLA-DQA1,HLA-DQA2,HLA-DQB1
GO: Biological Process	GO:0048714	positive regulation of oligodendrocyte differentiation	0.002543	0.03645	2	33	SWAP70,PPARG
GO: Biological Process	GO:2000145	regulation of cell motility	0.002552	0.03645	9	1321	ADORA2B,SWAP70,GPER1,OLFM4,CCL7,CCL4L2,PPARG,AKAP12,NRP1
GO: Biological Process	GO:0032642	regulation of chemokine production	0.002674	0.03754	3	122	ADORA2B,FFAR3,SIRPB1
GO: Biological Process	GO:0006935	chemotaxis	0.002681	0.03754	7	840	PIKFYVE,CXCR5,SWAP70,CCL7,CCL4L2,NSMAF,NRP1
GO: Biological Process	GO:0010743	regulation of macrophage derived foam cell differentiation	0.002698	0.03754	2	34	MSR1,PPARG
GO: Biological Process	GO:0015874	norepinephrine transport	0.002698	0.03754	2	34	ADORA2B,FFAR3
GO: Biological Process	GO:0042330	taxis	0.002717	0.03757	7	842	PIKFYVE,CXCR5,SWAP70,CCL7,CCL4L2,NSMAF,NRP1
GO: Biological Process	GO:0050776	regulation of immune response	0.00285	0.03892	8	1088	BLK,ADORA2B,MS4A1,HLA-DQB1,OLFM4,CD79A,PPARG,BANK1
GO: Biological Process	GO:0045087	innate immune response	0.00285	0.03892	8	1088	BLK,GPER1,HLA-DQA1,HLA-DQA2,CCL7,SIRPB1,CCL4L2,PPARG
GO: Biological Process	GO:2000026	regulation of multicellular organismal development	0.003033	0.04079	11	1908	BHLHE41,TMEM176B,SWAP70,GPER1,HLA-DQA1,HLA-DQA2,TMEM176A,DCSTAMP,PPARG,HBB,NRP1
GO: Biological Process	GO:1902105	regulation of leukocyte differentiation	0.003049	0.04079	5	438	TMEM176B,HLA-DQA1,HLA-DQA2,TMEM176A,DCSTAMP
GO: Biological Process	GO:0002440	production of molecular mediator of immune response	0.003049	0.04079	5	438	SWAP70,HLA-DQA1,HLA-DQA2,HLA-DQB1,FFAR3
GO: Biological Process	GO:0032602	chemokine production	0.003062	0.04079	3	128	ADORA2B,FFAR3,SIRPB1
GO: Biological Process	GO:0010720	positive regulation of cell development	0.00311	0.04116	5	440	SWAP70,GPER1,OLFM4,PPARG,NRP1
GO: Biological Process	GO:0090276	regulation of peptide hormone secretion	0.003197	0.04184	4	269	BLK,GPER1,FFAR3,PPARG
GO: Biological Process	GO:0002275	myeloid cell activation involved in immune response	0.003199	0.04184	3	130	BLK,PIKFYVE,ADORA2B
GO: Biological Process	GO:0014910	regulation of smooth muscle cell migration	0.003269	0.04249	3	131	GPER1,PPARG,NRP1
GO: Biological Process	GO:0043299	leukocyte degranulation	0.00334	0.04316	3	132	BLK,PIKFYVE,ADORA2B
GO: Biological Process	GO:1901623	regulation of lymphocyte chemotaxis	0.003361	0.04317	2	38	CCL7,CCL4L2
GO: Biological Process	GO:0002791	regulation of peptide secretion	0.003414	0.04346	4	274	BLK,GPER1,FFAR3,PPARG
GO: Biological Process	GO:1903037	regulation of leukocyte cell-cell adhesion	0.003423	0.04346	5	450	HLA-DQA1,HLA-DQA2,HLA-DQB1,CD70,SIRPB1
GO: Biological Process	GO:0002253	activation of immune response	0.003456	0.04362	5	451	BLK,MS4A1,HLA-DQB1,CD79A,BANK1
GO: Biological Process	GO:0090087	regulation of peptide transport	0.003504	0.04397	4	276	BLK,GPER1,FFAR3,PPARG
GO: Biological Process	GO:0002449	lymphocyte mediated immunity	0.003656	0.04545	5	457	SWAP70,HLA-DQA1,HLA-DQA2,HLA-DQB1,CD70
GO: Biological Process	GO:0023061	signal release	0.003664	0.04545	6	662	BLK,SLC32A1,ADORA2B,GPER1,FFAR3,PPARG
GO: Biological Process	GO:0010742	macrophage derived foam cell differentiation	0.003718	0.04587	2	40	MSR1,PPARG
GO: Biological Process	GO:0050672	negative regulation of lymphocyte proliferation	0.003784	0.04628	3	138	BLK,HLA-DQA1,HLA-DQA2
GO: Biological Process	GO:1902532	negative regulation of intracellular signal transduction	0.003801	0.04628	6	667	GPER1,OLFM4,SIRPB1,PPARG,BANK1,AKAP12
GO: Biological Process	GO:0032945	negative regulation of mononuclear cell proliferation	0.003861	0.04628	3	139	BLK,HLA-DQA1,HLA-DQA2
GO: Biological Process	GO:0002685	regulation of leukocyte migration	0.003879	0.04628	4	284	SWAP70,OLFM4,CCL7,CCL4L2
GO: Biological Process	GO:0002377	immunoglobulin production	0.003879	0.04628	4	284	SWAP70,HLA-DQA1,HLA-DQA2,HLA-DQB1
GO: Biological Process	GO:0050920	regulation of chemotaxis	0.003879	0.04628	4	284	SWAP70,CCL7,CCL4L2,NRP1
GO: Biological Process	GO:0050863	regulation of T cell activation	0.003971	0.04693	5	466	HLA-DQA1,HLA-DQA2,HLA-DQB1,CD70,SIRPB1
GO: Biological Process	GO:0022408	negative regulation of cell-cell adhesion	0.003977	0.04693	4	286	ADORA2B,SWAP70,HLA-DQA1,HLA-DQA2
GO: Biological Process	GO:0071384	cellular response to corticosteroid stimulus	0.004019	0.04707	3	141	GPER1,HLA-DQA1,HLA-DQA2
GO: Biological Process	GO:0002460	adaptive immune response based on somatic recombination of immune receptors built from immunoglobulin superfamily domains	0.004081	0.04707	5	469	SWAP70,HLA-DQA1,HLA-DQA2,HLA-DQB1,CD70
GO: Biological Process	GO:0090077	foam cell differentiation	0.004093	0.04707	2	42	MSR1,PPARG
GO: Biological Process	GO:0060028	convergent extension involved in axis elongation	0.004484	0.04707	2	44	SWAP70,AKAP12
GO: Biological Process	GO:0030224	monocyte differentiation	0.004484	0.04707	2	44	DCSTAMP,PPARG
GO: Biological Process	GO:0006911	phagocytosis, engulfment	0.004515	0.04707	3	147	MSR1,SIRPB1,PPARG
GO: Biological Process	GO:0061441	renal artery morphogenesis	0.004532	0.04707	1	2	NRP1
GO: Biological Process	GO:0061411	positive regulation of transcription from RNA polymerase II promoter in response to cold	0.004532	0.04707	1	2	PPARG
GO: Biological Process	GO:0007508	larval heart development	0.004532	0.04707	1	2	NRP1
GO: Biological Process	GO:1905152	positive regulation of voltage-gated sodium channel activity	0.004532	0.04707	1	2	GPER1
GO: Biological Process	GO:0061870	positive regulation of hepatic stellate cell migration	0.004532	0.04707	1	2	AKAP12
GO: Biological Process	GO:2000229	regulation of pancreatic stellate cell proliferation	0.004532	0.04707	1	2	PPARG
GO: Biological Process	GO:0060694	regulation of cholesterol transporter activity	0.004532	0.04707	1	2	PPARG
GO: Biological Process	GO:0061552	ganglion morphogenesis	0.004532	0.04707	1	2	NRP1
GO: Biological Process	GO:0097102	endothelial tip cell fate specification	0.004532	0.04707	1	2	NRP1
GO: Biological Process	GO:0072343	pancreatic stellate cell proliferation	0.004532	0.04707	1	2	PPARG
GO: Biological Process	GO:1904562	phosphatidylinositol 5-phosphate metabolic process	0.004532	0.04707	1	2	PIKFYVE
GO: Biological Process	GO:0002880	regulation of chronic inflammatory response to non-antigenic stimulus	0.004532	0.04707	1	2	ADORA2B
GO: Biological Process	GO:0002164	larval development	0.004532	0.04707	1	2	NRP1
GO: Biological Process	GO:1902656	calcium ion import into cytosol	0.004532	0.04707	1	2	MS4A1
GO: Biological Process	GO:1904835	dorsal root ganglion morphogenesis	0.004532	0.04707	1	2	NRP1
GO: Biological Process	GO:0038190	VEGF-activated neuropilin signaling pathway	0.004532	0.04707	1	2	NRP1
GO: Biological Process	GO:0021649	vestibulocochlear nerve structural organization	0.004532	0.04707	1	2	NRP1
GO: Biological Process	GO:0033633	negative regulation of cell-cell adhesion mediated by integrin	0.004532	0.04707	1	2	SWAP70
GO: Biological Process	GO:0002545	chronic inflammatory response to non-antigenic stimulus	0.004532	0.04707	1	2	ADORA2B
GO: Biological Process	GO:0050764	regulation of phagocytosis	0.004601	0.04731	3	148	OLFM4,SIRPB1,PPARG
GO: Biological Process	GO:0070664	negative regulation of leukocyte proliferation	0.004601	0.04731	3	148	BLK,HLA-DQA1,HLA-DQA2
GO: Biological Process	GO:0051251	positive regulation of lymphocyte activation	0.00462	0.04731	5	483	HLA-DQA1,HLA-DQA2,HLA-DQB1,CD70,SIRPB1
GO: Biological Process	GO:0043304	regulation of mast cell degranulation	0.004891	0.04986	2	46	BLK,ADORA2B
GO: Cellular Component	GO:0042613	MHC class II protein complex	7.524e-06	0.00135	3	17	HLA-DQA1,HLA-DQA2,HLA-DQB1
GO: Cellular Component	GO:0005887	integral component of plasma membrane	1.286e-05	0.00135	15	1893	MSR1,CXCR5,SLC32A1,ADORA2B,MS4A1,GPER1,HLA-DQA1,HLA-DQA2,FFAR3,RHBDL1,CD70,SIRPB1,TM4SF1,CHRM4,NRP1
GO: Cellular Component	GO:0031226	intrinsic component of plasma membrane	2.365e-05	0.001388	15	1992	MSR1,CXCR5,SLC32A1,ADORA2B,MS4A1,GPER1,HLA-DQA1,HLA-DQA2,FFAR3,RHBDL1,CD70,SIRPB1,TM4SF1,CHRM4,NRP1
GO: Cellular Component	GO:0042611	MHC protein complex	2.835e-05	0.001388	3	26	HLA-DQA1,HLA-DQA2,HLA-DQB1
GO: Cellular Component	GO:0098553	lumenal side of endoplasmic reticulum membrane	3.965e-05	0.001388	3	29	HLA-DQA1,HLA-DQA2,HLA-DQB1
GO: Cellular Component	GO:0071556	integral component of lumenal side of endoplasmic reticulum membrane	3.965e-05	0.001388	3	29	HLA-DQA1,HLA-DQA2,HLA-DQB1
GO: Cellular Component	GO:0009986	cell surface	5.634e-05	0.001482	11	1178	MSR1,CXCR5,SLC32A1,ADORA2B,MS4A1,HLA-DQA1,HLA-DQA2,CD79A,SIRPB1,DCSTAMP,NRP1
GO: Cellular Component	GO:0030176	integral component of endoplasmic reticulum membrane	5.644e-05	0.001482	5	180	HLA-DQA1,HLA-DQA2,HLA-DQB1,DHRS9,DCSTAMP
GO: Cellular Component	GO:0031227	intrinsic component of endoplasmic reticulum membrane	6.937e-05	0.001619	5	188	HLA-DQA1,HLA-DQA2,HLA-DQB1,DHRS9,DCSTAMP
GO: Cellular Component	GO:0098576	lumenal side of membrane	8.324e-05	0.001748	3	37	HLA-DQA1,HLA-DQA2,HLA-DQB1
GO: Cellular Component	GO:0030666	endocytic vesicle membrane	0.000102	0.001947	5	204	MSR1,PIKFYVE,HLA-DQA1,HLA-DQA2,HLA-DQB1
GO: Cellular Component	GO:0098552	side of membrane	0.0001192	0.002086	9	853	BLK,MSR1,CXCR5,MS4A1,HLA-DQA1,HLA-DQA2,HLA-DQB1,GNG13,CD79A
GO: Cellular Component	GO:0030139	endocytic vesicle	0.0002156	0.003482	6	378	MSR1,PIKFYVE,HLA-DQA1,HLA-DQA2,HLA-DQB1,HBB
GO: Cellular Component	GO:0030665	clathrin-coated vesicle membrane	0.0003218	0.004827	4	143	SLC32A1,HLA-DQA1,HLA-DQA2,HLA-DQB1
GO: Cellular Component	GO:0012507	ER to Golgi transport vesicle membrane	0.0004274	0.005983	3	64	HLA-DQA1,HLA-DQA2,HLA-DQB1
GO: Cellular Component	GO:0031301	integral component of organelle membrane	0.0004905	0.006437	6	441	SLC32A1,HLA-DQA1,HLA-DQA2,HLA-DQB1,DHRS9,DCSTAMP
GO: Cellular Component	GO:0030669	clathrin-coated endocytic vesicle membrane	0.0007349	0.008921	3	77	HLA-DQA1,HLA-DQA2,HLA-DQB1
GO: Cellular Component	GO:0031300	intrinsic component of organelle membrane	0.0007646	0.008921	6	480	SLC32A1,HLA-DQA1,HLA-DQA2,HLA-DQB1,DHRS9,DCSTAMP
GO: Cellular Component	GO:0005768	endosome	0.0009823	0.01086	9	1137	PIKFYVE,GPER1,HLA-DQA1,HLA-DQA2,HLA-DQB1,CD79A,DCSTAMP,ARPC5,NRP1
GO: Cellular Component	GO:0030662	coated vesicle membrane	0.00138	0.01449	4	211	SLC32A1,HLA-DQA1,HLA-DQA2,HLA-DQB1
GO: Cellular Component	GO:0045334	clathrin-coated endocytic vesicle	0.001477	0.01477	3	98	HLA-DQA1,HLA-DQA2,HLA-DQB1
GO: Cellular Component	GO:0032588	trans-Golgi network membrane	0.001657	0.01582	3	102	HLA-DQA1,HLA-DQA2,HLA-DQB1
GO: Cellular Component	GO:0030136	clathrin-coated vesicle	0.001922	0.01743	4	231	SLC32A1,HLA-DQA1,HLA-DQA2,HLA-DQB1
GO: Cellular Component	GO:0030134	COPII-coated ER to Golgi transport vesicle	0.002056	0.01743	3	110	HLA-DQA1,HLA-DQA2,HLA-DQB1
GO: Cellular Component	GO:0030659	cytoplasmic vesicle membrane	0.002075	0.01743	9	1266	MSR1,PIKFYVE,SLC32A1,GPER1,HLA-DQA1,HLA-DQA2,HLA-DQB1,SIRPB1,DCSTAMP
GO: Cellular Component	GO:0012506	vesicle membrane	0.002347	0.01841	9	1289	MSR1,PIKFYVE,SLC32A1,GPER1,HLA-DQA1,HLA-DQA2,HLA-DQB1,SIRPB1,DCSTAMP
GO: Cellular Component	GO:0009897	external side of plasma membrane	0.002367	0.01841	6	599	MSR1,CXCR5,MS4A1,HLA-DQA1,HLA-DQA2,CD79A
GO: Cellular Component	GO:0030658	transport vesicle membrane	0.002988	0.02241	4	261	SLC32A1,HLA-DQA1,HLA-DQA2,HLA-DQB1
GO: Cellular Component	GO:0150034	distal axon	0.003911	0.02832	5	459	SLC32A1,GPER1,CHRM4,ARPC5,NRP1
GO: Cellular Component	GO:0005802	trans-Golgi network	0.005019	0.03513	4	302	GPER1,HLA-DQA1,HLA-DQA2,HLA-DQB1
GO: Cellular Component	GO:1904724	tertiary granule lumen	0.007077	0.04794	2	55	OLFM4,HBB
Pathway - BioSystems: KEGG	153910	Phagosome	5.658e-05	0.002966	5	154	MSR1,PIKFYVE,HLA-DQA1,HLA-DQA2,HLA-DQB1
Pathway - BioSystems: KEGG	83120	Asthma	7.891e-05	0.002966	3	31	HLA-DQA1,HLA-DQA2,HLA-DQB1
Pathway - BioSystems: KEGG	83078	Hematopoietic cell lineage	0.0001337	0.002966	4	97	MS4A1,HLA-DQA1,HLA-DQA2,HLA-DQB1
Pathway - BioSystems: KEGG	83123	Allograft rejection	0.0001462	0.002966	3	38	HLA-DQA1,HLA-DQA2,HLA-DQB1
Pathway - BioSystems: KEGG	83124	Graft-versus-host disease	0.0001837	0.002966	3	41	HLA-DQA1,HLA-DQA2,HLA-DQB1
Pathway - BioSystems: KEGG	83095	Type I diabetes mellitus	0.0002118	0.002966	3	43	HLA-DQA1,HLA-DQA2,HLA-DQB1
Pathway - BioSystems: KEGG	128760	Intestinal immune network for IgA production	0.0003127	0.003753	3	49	HLA-DQA1,HLA-DQA2,HLA-DQB1
Pathway - BioSystems: KEGG	83121	Autoimmune thyroid disease	0.0003947	0.004144	3	53	HLA-DQA1,HLA-DQA2,HLA-DQB1
Pathway - BioSystems: KEGG	172846	Staphylococcus aureus infection	0.0004644	0.004334	3	56	HLA-DQA1,HLA-DQA2,HLA-DQB1
Pathway - BioSystems: KEGG	125138	Viral myocarditis	0.0005416	0.004549	3	59	HLA-DQA1,HLA-DQA2,HLA-DQB1
Pathway - BioSystems: KEGG	842771	Inflammatory bowel disease (IBD)	0.0007196	0.005495	3	65	HLA-DQA1,HLA-DQA2,HLA-DQB1
Pathway - BioSystems: KEGG	144181	Leishmaniasis	0.001009	0.007066	3	73	HLA-DQA1,HLA-DQA2,HLA-DQB1
Pathway - BioSystems: KEGG	83074	Antigen processing and presentation	0.001178	0.007614	3	77	HLA-DQA1,HLA-DQA2,HLA-DQB1
Pathway - BioSystems: KEGG	99051	Chemokine signaling pathway	0.001448	0.008688	4	182	CXCR5,GNG13,CCL7,CCL4L2
Pathway - BioSystems: KEGG	200309	Rheumatoid arthritis	0.001847	0.01033	3	90	HLA-DQA1,HLA-DQA2,HLA-DQB1
Pathway - BioSystems: KEGG	1458885	Th1 and Th2 cell differentiation	0.001967	0.01033	3	92	HLA-DQA1,HLA-DQA2,HLA-DQB1
Pathway - BioSystems: KEGG	1469482	Th17 cell differentiation	0.003023	0.01494	3	107	HLA-DQA1,HLA-DQA2,HLA-DQB1
Pathway - BioSystems: KEGG	169642	Toxoplasmosis	0.003527	0.01646	3	113	HLA-DQA1,HLA-DQA2,HLA-DQB1
Pathway - BioSystems: KEGG	373901	HTLV-I infection	0.004961	0.02193	4	256	HLA-DQA1,HLA-DQA2,HLA-DQB1,NRP1
Pathway - BioSystems: KEGG	83122	Systemic lupus erythematosus	0.005563	0.02336	3	133	HLA-DQA1,HLA-DQA2,HLA-DQB1
Pathway - BioSystems: KEGG	83051	Cytokine-cytokine receptor interaction	0.005982	0.02393	4	270	CXCR5,CD70,CCL7,CCL4L2
Pathway - BioSystems: KEGG	83069	Cell adhesion molecules (CAMs)	0.00693	0.02646	3	144	HLA-DQA1,HLA-DQA2,HLA-DQB1
Pathway - BioSystems: KEGG	413350	Serine biosynthesis, glycerate-3P => serine	0.008135	0.02971	1	3	PSPH
Pathway - BioSystems: KEGG	217173	Influenza A	0.01143	0.04	3	173	HLA-DQA1,HLA-DQA2,HLA-DQB1
Pathway - BioSystems: KEGG	213780	Tuberculosis	0.01253	0.04209	3	179	HLA-DQA1,HLA-DQA2,HLA-DQB1
Pathway - BioSystems: KEGG	377873	Herpes simplex infection	0.01368	0.0442	3	185	HLA-DQA1,HLA-DQA2,HLA-DQB1

## Sheet: Enrichment of ETA_reverted
Category	ID	Name	p-value	q-value FDR B&H	Hit Count in Query List	Hit Count in Genome	Hit in Query List
GO: Molecular Function	GO:0031722	hemoglobin beta binding	6.934e-06	0.001934	2	2	HBB,HBD
GO: Molecular Function	GO:0023026	MHC class II protein complex binding	4.941e-05	0.006399	3	27	MS4A1,HLA-DQA1,HLA-DQA2
GO: Molecular Function	GO:0031721	hemoglobin alpha binding	6.881e-05	0.006399	2	5	HBB,HBD
GO: Molecular Function	GO:0023023	MHC protein complex binding	0.0002023	0.01411	3	43	MS4A1,HLA-DQA1,HLA-DQA2
GO: Molecular Function	GO:0031720	haptoglobin binding	0.000307	0.01493	2	10	HBB,HBD
GO: Molecular Function	GO:0030492	hemoglobin binding	0.0003746	0.01493	2	11	HBB,HBD
GO: Molecular Function	GO:0032395	MHC class II receptor activity	0.0003746	0.01493	2	11	HLA-DQA1,HLA-DQA2
GO: Molecular Function	GO:0015026	coreceptor activity	0.0005983	0.01912	3	62	GPR15,CD22,NRP1
GO: Molecular Function	GO:0005344	oxygen carrier activity	0.0006166	0.01912	2	14	HBB,HBD
GO: Molecular Function	GO:0005126	cytokine receptor binding	0.001724	0.0481	5	327	CD70,CCL20,IL1A,CXCL1,NSMAF
GO: Molecular Function	GO:0140800	gamma-aminobutyric acid:proton antiporter activity	0.002662	0.04951	1	1	SLC32A1
GO: Molecular Function	GO:0015495	gamma-aminobutyric acid:proton symporter activity	0.002662	0.04951	1	1	SLC32A1
GO: Molecular Function	GO:0140799	glycine:proton antiporter activity	0.002662	0.04951	1	1	SLC32A1
GO: Molecular Function	GO:0038054	G protein-coupled estrogen receptor activity	0.002662	0.04951	1	1	GPER1
GO: Molecular Function	GO:0036424	L-phosphoserine phosphatase activity	0.002662	0.04951	1	1	PSPH
GO: Biological Process	GO:0002682	regulation of immune system process	7.869e-10	1.522e-06	21	1821	KRT1,TMEM176B,MS4A1,SWAP70,GPER1,CD22,TFPI2,HLA-DQA1,HLA-DQA2,FFAR3,ACP5,OLFM4,TMEM176A,CD70,CD79A,CCL20,IL1A,HBB,HBD,CXCL1,BANK1
GO: Biological Process	GO:0001775	cell activation	7.319e-09	7.077e-06	18	1464	PIKFYVE,MT1G,MS4A1,SWAP70,GPER1,CD22,HLA-DQA1,HLA-DQA2,POU2AF1,CD70,CD79A,CCL20,IL1A,HBB,HBD,CXCL1,BANK1,NRP1
GO: Biological Process	GO:0002252	immune effector process	2.719e-08	1.753e-05	14	895	PIKFYVE,KRT1,SWAP70,CD22,HLA-DQA1,HLA-DQA2,FFAR3,ACP5,POU2AF1,CD70,CCL20,KDM5D,CXCL1,NSMAF
GO: Biological Process	GO:0002520	immune system development	4.107e-08	1.986e-05	18	1636	CDKN1C,MT1G,TMEM176B,MS4A1,SWAP70,TFPI2,HLA-DQA1,HLA-DQA2,ACP5,TMEM176A,POU2AF1,CD79A,CCL20,IL1A,HBB,HBD,CXCL1,NRP1
GO: Biological Process	GO:0048534	hematopoietic or lymphoid organ development	1.335e-07	5.163e-05	17	1565	CDKN1C,MT1G,TMEM176B,MS4A1,TFPI2,HLA-DQA1,HLA-DQA2,ACP5,TMEM176A,POU2AF1,CD79A,CCL20,IL1A,HBB,HBD,CXCL1,NRP1
GO: Biological Process	GO:0045321	leukocyte activation	3.334e-07	0.0001075	15	1277	PIKFYVE,MT1G,MS4A1,SWAP70,GPER1,CD22,HLA-DQA1,HLA-DQA2,POU2AF1,CD70,CD79A,CCL20,IL1A,CXCL1,BANK1
GO: Biological Process	GO:0030097	hemopoiesis	4.766e-07	0.0001317	16	1507	CDKN1C,MT1G,TMEM176B,MS4A1,TFPI2,HLA-DQA1,HLA-DQA2,ACP5,TMEM176A,POU2AF1,CD79A,CCL20,IL1A,HBB,HBD,CXCL1
GO: Biological Process	GO:1903131	mononuclear cell differentiation	2.687e-06	0.0006495	10	619	MT1G,TMEM176B,MS4A1,HLA-DQA1,HLA-DQA2,TMEM176A,POU2AF1,CD79A,CCL20,IL1A
GO: Biological Process	GO:0002521	leukocyte differentiation	4.551e-06	0.000978	11	816	MT1G,TMEM176B,MS4A1,HLA-DQA1,HLA-DQA2,ACP5,TMEM176A,POU2AF1,CD79A,CCL20,IL1A
GO: Biological Process	GO:1990266	neutrophil migration	5.419e-06	0.001048	6	178	PIKFYVE,OLFM4,CCL20,IL1A,CXCL1,NSMAF
GO: Biological Process	GO:0002683	negative regulation of immune system process	1.026e-05	0.001687	9	566	TMEM176B,GPER1,CD22,HLA-DQA1,HLA-DQA2,ACP5,OLFM4,TMEM176A,BANK1
GO: Biological Process	GO:2000026	regulation of multicellular organismal development	1.047e-05	0.001687	16	1908	CDKN1C,BHLHE41,KRT1,TMEM176B,SWAP70,GPER1,TFPI2,HLA-DQA1,HLA-DQA2,TMEM176A,CCL20,IL1A,HBB,HBD,LGALS2,NRP1
GO: Biological Process	GO:0042060	wound healing	1.164e-05	0.001731	9	575	KRT1,TFPI2,CCL20,IL1A,HBB,HBD,CXCL1,LGALS2,NRP1
GO: Biological Process	GO:0097529	myeloid leukocyte migration	1.361e-05	0.00188	7	317	PIKFYVE,SWAP70,OLFM4,CCL20,IL1A,CXCL1,NSMAF
GO: Biological Process	GO:0097530	granulocyte migration	1.47e-05	0.001895	6	212	PIKFYVE,OLFM4,CCL20,IL1A,CXCL1,NSMAF
GO: Biological Process	GO:0002684	positive regulation of immune system process	2.377e-05	0.002873	12	1164	KRT1,MS4A1,SWAP70,CD22,HLA-DQA1,HLA-DQA2,FFAR3,CD70,CD79A,CCL20,IL1A,BANK1
GO: Biological Process	GO:0050900	leukocyte migration	2.87e-05	0.003265	8	492	PIKFYVE,GPR15,SWAP70,OLFM4,CCL20,IL1A,CXCL1,NSMAF
GO: Biological Process	GO:0010999	regulation of eIF2 alpha phosphorylation by heme	3.695e-05	0.00397	2	4	HBB,HBD
GO: Biological Process	GO:0006954	inflammatory response	4.698e-05	0.004782	11	1048	KRT1,TPST1,GPER1,FFAR3,ACP5,CCL20,IL1A,CXCL1,KLK1,LGALS2,NSMAF
GO: Biological Process	GO:0046649	lymphocyte activation	5.121e-05	0.004952	11	1058	MS4A1,SWAP70,CD22,HLA-DQA1,HLA-DQA2,POU2AF1,CD70,CD79A,CCL20,IL1A,BANK1
GO: Biological Process	GO:1903706	regulation of hemopoiesis	6.887e-05	0.006091	8	557	TMEM176B,TFPI2,HLA-DQA1,HLA-DQA2,TMEM176A,CCL20,HBB,HBD
GO: Biological Process	GO:0019886	antigen processing and presentation of exogenous peptide antigen via MHC class II	7.024e-05	0.006091	3	32	PIKFYVE,HLA-DQA1,HLA-DQA2
GO: Biological Process	GO:0046651	lymphocyte proliferation	7.334e-05	0.006091	7	413	MS4A1,CD22,HLA-DQA1,HLA-DQA2,CD70,CD79A,IL1A
GO: Biological Process	GO:0042113	B cell activation	7.559e-05	0.006091	7	415	MS4A1,SWAP70,CD22,POU2AF1,CD70,CD79A,BANK1
GO: Biological Process	GO:0032943	mononuclear cell proliferation	8.147e-05	0.006302	7	420	MS4A1,CD22,HLA-DQA1,HLA-DQA2,CD70,CD79A,IL1A
GO: Biological Process	GO:0030185	nitric oxide transport	9.207e-05	0.006848	2	6	HBB,HBD
GO: Biological Process	GO:0002495	antigen processing and presentation of peptide antigen via MHC class II	0.0001004	0.007191	3	36	PIKFYVE,HLA-DQA1,HLA-DQA2
GO: Biological Process	GO:0002440	production of molecular mediator of immune response	0.0001058	0.007308	7	438	SWAP70,CD22,HLA-DQA1,HLA-DQA2,FFAR3,ACP5,CCL20
GO: Biological Process	GO:0002504	antigen processing and presentation of peptide or polysaccharide antigen via MHC class II	0.0001182	0.007883	3	38	PIKFYVE,HLA-DQA1,HLA-DQA2
GO: Biological Process	GO:0006564	L-serine biosynthetic process	0.0001287	0.008296	2	7	PSPHP1,PSPH
GO: Biological Process	GO:0070661	leukocyte proliferation	0.0001414	0.008821	7	459	MS4A1,CD22,HLA-DQA1,HLA-DQA2,CD70,CD79A,IL1A
GO: Biological Process	GO:2001199	negative regulation of dendritic cell differentiation	0.0001713	0.01035	2	8	TMEM176B,TMEM176A
GO: Biological Process	GO:0009611	response to wounding	0.0001901	0.01114	9	825	KRT1,TFPI2,CCL20,IL1A,HBB,HBD,CXCL1,LGALS2,NRP1
GO: Biological Process	GO:0002478	antigen processing and presentation of exogenous peptide antigen	0.0002532	0.0144	3	49	PIKFYVE,HLA-DQA1,HLA-DQA2
GO: Biological Process	GO:0042100	B cell proliferation	0.0002816	0.01516	4	126	MS4A1,CD22,CD70,CD79A
GO: Biological Process	GO:0007155	cell adhesion	0.0002822	0.01516	13	1742	SWAP70,CD22,HLA-DQA1,HLA-DQA2,ACP5,OLFM4,CD70,IL1A,HBB,HBD,CXCL1,LGALS2,NRP1
GO: Biological Process	GO:0050727	regulation of inflammatory response	0.0003248	0.01698	7	526	KRT1,GPER1,FFAR3,ACP5,CXCL1,KLK1,LGALS2
GO: Biological Process	GO:0019882	antigen processing and presentation	0.0003872	0.01951	4	137	PIKFYVE,HLA-DQA1,HLA-DQA2,KDM5D
GO: Biological Process	GO:0098609	cell-cell adhesion	0.0003998	0.01951	10	1118	SWAP70,CD22,HLA-DQA1,HLA-DQA2,CD70,IL1A,HBB,HBD,CXCL1,LGALS2
GO: Biological Process	GO:0050853	B cell receptor signaling pathway	0.000409	0.01951	4	139	MS4A1,CD22,CD79A,BANK1
GO: Biological Process	GO:0060326	cell chemotaxis	0.0004137	0.01951	6	389	PIKFYVE,SWAP70,CCL20,CXCL1,NSMAF,NRP1
GO: Biological Process	GO:0019884	antigen processing and presentation of exogenous antigen	0.0004389	0.02021	3	59	PIKFYVE,HLA-DQA1,HLA-DQA2
GO: Biological Process	GO:0030098	lymphocyte differentiation	0.000463	0.02082	7	558	MS4A1,HLA-DQA1,HLA-DQA2,POU2AF1,CD79A,CCL20,IL1A
GO: Biological Process	GO:0030593	neutrophil chemotaxis	0.0004799	0.02109	4	145	PIKFYVE,CCL20,CXCL1,NSMAF
GO: Biological Process	GO:2000389	regulation of neutrophil extravasation	0.0005514	0.02269	2	14	OLFM4,IL1A
GO: Biological Process	GO:0006563	L-serine metabolic process	0.0005514	0.02269	2	14	PSPHP1,PSPH
GO: Biological Process	GO:0010998	regulation of translational initiation by eIF2 alpha phosphorylation	0.0005514	0.02269	2	14	HBB,HBD
GO: Biological Process	GO:0030155	regulation of cell adhesion	0.0006279	0.0253	9	971	SWAP70,HLA-DQA1,HLA-DQA2,ACP5,OLFM4,CD70,IL1A,CXCL1,NRP1
GO: Biological Process	GO:0002443	leukocyte mediated immunity	0.000671	0.02596	7	594	PIKFYVE,SWAP70,HLA-DQA1,HLA-DQA2,CD70,CCL20,KDM5D
GO: Biological Process	GO:0045597	positive regulation of cell differentiation	0.0006918	0.02596	10	1199	MSR1,SWAP70,GPER1,HLA-DQA1,HLA-DQA2,OLFM4,HBB,HBD,LGALS2,NRP1
GO: Biological Process	GO:0048002	antigen processing and presentation of peptide antigen	0.000695	0.02596	3	69	PIKFYVE,HLA-DQA1,HLA-DQA2
GO: Biological Process	GO:0015671	oxygen transport	0.0007248	0.02596	2	16	HBB,HBD
GO: Biological Process	GO:0002399	MHC class II protein complex assembly	0.0007248	0.02596	2	16	HLA-DQA1,HLA-DQA2
GO: Biological Process	GO:0002503	peptide antigen assembly with MHC class II protein complex	0.0007248	0.02596	2	16	HLA-DQA1,HLA-DQA2
GO: Biological Process	GO:0043558	regulation of translational initiation in response to stress	0.0009212	0.03095	2	18	HBB,HBD
GO: Biological Process	GO:0033591	response to L-ascorbic acid	0.0009212	0.03095	2	18	ACP5,IL1A
GO: Biological Process	GO:0071621	granulocyte chemotaxis	0.0009298	0.03095	4	173	PIKFYVE,CCL20,CXCL1,NSMAF
GO: Biological Process	GO:0002694	regulation of leukocyte activation	0.0009417	0.03095	8	821	GPER1,CD22,HLA-DQA1,HLA-DQA2,CD70,CCL20,IL1A,BANK1
GO: Biological Process	GO:0030595	leukocyte chemotaxis	0.0009443	0.03095	5	302	PIKFYVE,SWAP70,CCL20,CXCL1,NSMAF
GO: Biological Process	GO:0002449	lymphocyte mediated immunity	0.0009611	0.03098	6	457	SWAP70,HLA-DQA1,HLA-DQA2,CD70,CCL20,KDM5D
GO: Biological Process	GO:0002460	adaptive immune response based on somatic recombination of immune receptors built from immunoglobulin superfamily domains	0.001098	0.03393	6	469	SWAP70,HLA-DQA1,HLA-DQA2,CD70,CCL20,KDM5D
GO: Biological Process	GO:0015670	carbon dioxide transport	0.00114	0.03393	2	20	HBB,HBD
GO: Biological Process	GO:0002396	MHC protein complex assembly	0.00114	0.03393	2	20	HLA-DQA1,HLA-DQA2
GO: Biological Process	GO:2001198	regulation of dendritic cell differentiation	0.00114	0.03393	2	20	TMEM176B,TMEM176A
GO: Biological Process	GO:0002501	peptide antigen assembly with MHC protein complex	0.00114	0.03393	2	20	HLA-DQA1,HLA-DQA2
GO: Biological Process	GO:0050670	regulation of lymphocyte proliferation	0.001222	0.0358	5	320	CD22,HLA-DQA1,HLA-DQA2,CD70,IL1A
GO: Biological Process	GO:0072672	neutrophil extravasation	0.001258	0.03632	2	21	OLFM4,IL1A
GO: Biological Process	GO:0032944	regulation of mononuclear cell proliferation	0.001291	0.03671	5	324	CD22,HLA-DQA1,HLA-DQA2,CD70,IL1A
GO: Biological Process	GO:0001525	angiogenesis	0.001396	0.03913	8	873	KRT1,GPR15,PLXDC1,UXT,IL1A,CXCL1,LGALS2,NRP1
GO: Biological Process	GO:0050865	regulation of cell activation	0.001523	0.04207	8	885	GPER1,CD22,HLA-DQA1,HLA-DQA2,CD70,CCL20,IL1A,BANK1
GO: Biological Process	GO:0002381	immunoglobulin production involved in immunoglobulin-mediated immune response	0.00155	0.04222	3	91	SWAP70,HLA-DQA1,HLA-DQA2
GO: Biological Process	GO:0006446	regulation of translational initiation	0.001599	0.04296	3	92	HBB,HBD,BANK1
GO: Biological Process	GO:0051249	regulation of lymphocyte activation	0.001739	0.04606	7	700	CD22,HLA-DQA1,HLA-DQA2,CD70,CCL20,IL1A,BANK1
GO: Biological Process	GO:0070663	regulation of leukocyte proliferation	0.001858	0.04855	5	352	CD22,HLA-DQA1,HLA-DQA2,CD70,IL1A
GO: Cellular Component	GO:1904724	tertiary granule lumen	0.0003664	0.02982	3	55	OLFM4,HBB,CXCL1
GO: Cellular Component	GO:0031838	haptoglobin-hemoglobin complex	0.0004085	0.02982	2	12	HBB,HBD
GO: Cellular Component	GO:0005833	hemoglobin complex	0.0004085	0.02982	2	12	HBB,HBD
GO: Cellular Component	GO:0042613	MHC class II protein complex	0.0008349	0.04571	2	17	HLA-DQA1,HLA-DQA2
GO: Cellular Component	GO:0030666	endocytic vesicle membrane	0.001766	0.04811	4	204	MSR1,PIKFYVE,HLA-DQA1,HLA-DQA2
GO: Cellular Component	GO:0042611	MHC protein complex	0.001966	0.04811	2	26	HLA-DQA1,HLA-DQA2
GO: Cellular Component	GO:0005768	endosome	0.002036	0.04811	9	1137	PIKFYVE,GPR15,GPER1,CD22,HLA-DQA1,HLA-DQA2,CD79A,ARPC5,NRP1
GO: Cellular Component	GO:0005887	integral component of plasma membrane	0.002314	0.04811	12	1893	MSR1,SLC32A1,GPR15,MS4A1,GPER1,CD22,HLA-DQA1,HLA-DQA2,FFAR3,RHBDL1,CD70,NRP1
GO: Cellular Component	GO:0098553	lumenal side of endoplasmic reticulum membrane	0.002444	0.04811	2	29	HLA-DQA1,HLA-DQA2
GO: Cellular Component	GO:0071556	integral component of lumenal side of endoplasmic reticulum membrane	0.002444	0.04811	2	29	HLA-DQA1,HLA-DQA2
GO: Cellular Component	GO:0009986	cell surface	0.00259	0.04811	9	1178	MSR1,SLC32A1,MS4A1,CD22,HLA-DQA1,HLA-DQA2,CD79A,IL1A,NRP1
GO: Cellular Component	GO:0030139	endocytic vesicle	0.002636	0.04811	5	378	MSR1,PIKFYVE,HLA-DQA1,HLA-DQA2,HBB
GO: Cellular Component	GO:0030141	secretory granule	0.003192	0.04816	8	987	PIKFYVE,KRT1,OLFM4,LHFPL2,HBB,CXCL1,KLK1,ARPC5
GO: Cellular Component	GO:0099503	secretory vesicle	0.003496	0.04816	9	1232	PIKFYVE,SLC32A1,KRT1,OLFM4,LHFPL2,HBB,CXCL1,KLK1,ARPC5
GO: Cellular Component	GO:0031226	intrinsic component of plasma membrane	0.003535	0.04816	12	1992	MSR1,SLC32A1,GPR15,MS4A1,GPER1,CD22,HLA-DQA1,HLA-DQA2,FFAR3,RHBDL1,CD70,NRP1
GO: Cellular Component	GO:1904813	ficolin-1-rich granule lumen	0.00383	0.04816	3	124	KRT1,HBB,ARPC5
GO: Cellular Component	GO:0009897	external side of plasma membrane	0.003928	0.04816	6	599	MSR1,MS4A1,CD22,HLA-DQA1,HLA-DQA2,CD79A
GO: Cellular Component	GO:0098576	lumenal side of membrane	0.003958	0.04816	2	37	HLA-DQA1,HLA-DQA2
Pathway - BioSystems: KEGG	200309	Rheumatoid arthritis	3.54e-07	3.15e-05	6	90	HLA-DQA1,HLA-DQA2,ACP5,CCL20,IL1A,CXCL1
Pathway - BioSystems: KEGG	83078	Hematopoietic cell lineage	1.288e-05	0.0005732	5	97	MS4A1,CD22,HLA-DQA1,HLA-DQA2,IL1A
Pathway - BioSystems: KEGG	83124	Graft-versus-host disease	0.0002881	0.007388	3	41	HLA-DQA1,HLA-DQA2,IL1A
Pathway - BioSystems: KEGG	83095	Type I diabetes mellitus	0.000332	0.007388	3	43	HLA-DQA1,HLA-DQA2,IL1A
Pathway - BioSystems: KEGG	842771	Inflammatory bowel disease (IBD)	0.00112	0.01992	3	65	HLA-DQA1,HLA-DQA2,IL1A
Pathway - BioSystems: KEGG	153910	Phagosome	0.001381	0.01992	4	154	MSR1,PIKFYVE,HLA-DQA1,HLA-DQA2
Pathway - BioSystems: KEGG	144181	Leishmaniasis	0.001567	0.01992	3	73	HLA-DQA1,HLA-DQA2,IL1A
Pathway - BioSystems: KEGG	375172	Salmonella infection	0.002506	0.02787	3	86	IL1A,CXCL1,ARPC5
Pathway - BioSystems: KEGG	83120	Asthma	0.004279	0.04231	2	31	HLA-DQA1,HLA-DQA2

## Sheet: Intersection of GO_terms
Category	ID	Name
GO: Molecular Function	GO:0023026	MHC class II protein complex binding
GO: Molecular Function	GO:0023023	MHC protein complex binding
GO: Molecular Function	GO:0032395	MHC class II receptor activity
GO: Molecular Function	GO:0140800	gamma-aminobutyric acid:proton antiporter activity
GO: Molecular Function	GO:0015495	gamma-aminobutyric acid:proton symporter activity
GO: Molecular Function	GO:0140799	glycine:proton antiporter activity
GO: Molecular Function	GO:0038054	G protein-coupled estrogen receptor activity
GO: Molecular Function	GO:0036424	L-phosphoserine phosphatase activity
GO: Biological Process	GO:0002682	regulation of immune system process
GO: Biological Process	GO:0001775	cell activation
GO: Biological Process	GO:0002252	immune effector process
GO: Biological Process	GO:0002520	immune system development
GO: Biological Process	GO:0048534	hematopoietic or lymphoid organ development
GO: Biological Process	GO:0045321	leukocyte activation
GO: Biological Process	GO:0030097	hemopoiesis
GO: Biological Process	GO:1903131	mononuclear cell differentiation
GO: Biological Process	GO:0002521	leukocyte differentiation
GO: Biological Process	GO:1990266	neutrophil migration
GO: Biological Process	GO:0002683	negative regulation of immune system process
GO: Biological Process	GO:2000026	regulation of multicellular organismal development
GO: Biological Process	GO:0097529	myeloid leukocyte migration
GO: Biological Process	GO:0097530	granulocyte migration
GO: Biological Process	GO:0002684	positive regulation of immune system process
GO: Biological Process	GO:0050900	leukocyte migration
GO: Biological Process	GO:0006954	inflammatory response
GO: Biological Process	GO:0046649	lymphocyte activation
GO: Biological Process	GO:1903706	regulation of hemopoiesis
GO: Biological Process	GO:0019886	antigen processing and presentation of exogenous peptide antigen via MHC class II
GO: Biological Process	GO:0046651	lymphocyte proliferation
GO: Biological Process	GO:0042113	B cell activation
GO: Biological Process	GO:0032943	mononuclear cell proliferation
GO: Biological Process	GO:0002495	antigen processing and presentation of peptide antigen via MHC class II
GO: Biological Process	GO:0002440	production of molecular mediator of immune response
GO: Biological Process	GO:0002504	antigen processing and presentation of peptide or polysaccharide antigen via MHC class II
GO: Biological Process	GO:0006564	L-serine biosynthetic process
GO: Biological Process	GO:0070661	leukocyte proliferation
GO: Biological Process	GO:2001199	negative regulation of dendritic cell differentiation
GO: Biological Process	GO:0002478	antigen processing and presentation of exogenous peptide antigen
GO: Biological Process	GO:0042100	B cell proliferation
GO: Biological Process	GO:0007155	cell adhesion
GO: Biological Process	GO:0050727	regulation of inflammatory response
GO: Biological Process	GO:0019882	antigen processing and presentation
GO: Biological Process	GO:0098609	cell-cell adhesion
GO: Biological Process	GO:0050853	B cell receptor signaling pathway
GO: Biological Process	GO:0060326	cell chemotaxis
GO: Biological Process	GO:0019884	antigen processing and presentation of exogenous antigen
GO: Biological Process	GO:0030593	neutrophil chemotaxis
GO: Biological Process	GO:0006563	L-serine metabolic process
GO: Biological Process	GO:0030155	regulation of cell adhesion
GO: Biological Process	GO:0002443	leukocyte mediated immunity
GO: Biological Process	GO:0045597	positive regulation of cell differentiation
GO: Biological Process	GO:0048002	antigen processing and presentation of peptide antigen
GO: Biological Process	GO:0002399	MHC class II protein complex assembly
GO: Biological Process	GO:0002503	peptide antigen assembly with MHC class II protein complex
GO: Biological Process	GO:0071621	granulocyte chemotaxis
GO: Biological Process	GO:0002694	regulation of leukocyte activation
GO: Biological Process	GO:0030595	leukocyte chemotaxis
GO: Biological Process	GO:0002449	lymphocyte mediated immunity
GO: Biological Process	GO:0002460	adaptive immune response based on somatic recombination of immune receptors built from immunoglobulin superfamily domains
GO: Biological Process	GO:0002396	MHC protein complex assembly
GO: Biological Process	GO:2001198	regulation of dendritic cell differentiation
GO: Biological Process	GO:0002501	peptide antigen assembly with MHC protein complex
GO: Biological Process	GO:0050865	regulation of cell activation
GO: Biological Process	GO:0002381	immunoglobulin production involved in immunoglobulin-mediated immune response
GO: Biological Process	GO:0051249	regulation of lymphocyte activation
GO: Cellular Component	GO:1904724	tertiary granule lumen
GO: Cellular Component	GO:0042613	MHC class II protein complex
GO: Cellular Component	GO:0030666	endocytic vesicle membrane
GO: Cellular Component	GO:0042611	MHC protein complex
GO: Cellular Component	GO:0005768	endosome
GO: Cellular Component	GO:0005887	integral component of plasma membrane
GO: Cellular Component	GO:0098553	lumenal side of endoplasmic reticulum membrane
GO: Cellular Component	GO:0071556	integral component of lumenal side of endoplasmic reticulum membrane
GO: Cellular Component	GO:0009986	cell surface
GO: Cellular Component	GO:0030139	endocytic vesicle
GO: Cellular Component	GO:0031226	intrinsic component of plasma membrane
GO: Cellular Component	GO:0009897	external side of plasma membrane
GO: Cellular Component	GO:0098576	lumenal side of membrane
Pathway - BioSystems: KEGG	200309	Rheumatoid arthritis
Pathway - BioSystems: KEGG	83078	Hematopoietic cell lineage
Pathway - BioSystems: KEGG	83124	Graft-versus-host disease
Pathway - BioSystems: KEGG	83095	Type I diabetes mellitus
Pathway - BioSystems: KEGG	842771	Inflammatory bowel disease (IBD)
Pathway - BioSystems: KEGG	153910	Phagosome
Pathway - BioSystems: KEGG	144181	Leishmaniasis
Pathway - BioSystems: KEGG	83120	Asthma
